# Supplementary material for: Measurement, dynamic evolution and influencing factors of green development efficiency in western China: Based on ecological-economic-social system
Source: PLoS One. 2023 Dec 20;18(12):e0290472. doi: 10.1371/journal.pone.0290472 (PMC10732419; doi:10.1371/journal.pone.0290472)
Supplement: S1 Data — (XLSX) [file pone.0290472.s001.xlsx]

## Sheet: Sheet1
ID	Year	City		green ecological efficiency	green economic efficiency	green social efficiency		gtech	urban	gov	fina	lnpgdp	lnfdi
150100	2007	呼和浩特市	Hohhot	0.232906	0.456942	0.5817		9	0.2383	0.110383	1.79825	9.38815	9.55843
150100	2008	呼和浩特市	Hohhot	0.234136	0.46447	0.578768		3	0.2485	0.126182	1.76007	9.51755	9.6884
150100	2009	呼和浩特市	Hohhot	0.23511	0.733844	0.659123		11	0.2525	0.133502	2.14999	9.66752	9.91015
150100	2010	呼和浩特市	Hohhot	0.239153	0.62228	0.724995		7	0.2599	0.145134	2.30095	9.74652	10.0613
150100	2011	呼和浩特市	Hohhot	0.237923	0.733526	0.579586		12	0.2866	0.136702	2.19092	9.86934	10.0528
150100	2012	呼和浩特市	Hohhot	0.236845	1.01332	0.535613		30	0.295	0.150412	2.19771	9.99368	9.1962
150100	2013	呼和浩特市	Hohhot	0.233921	1.01111	0.608658		24	0.2937	0.149239	2.18148	10.0907	10.4956
150100	2014	呼和浩特市	Hohhot	0.233458	0.783031	0.580834		18	0.3242	0.147945	2.25248	10.1915	9.65334
150100	2015	呼和浩特市	Hohhot	0.235654	1.01255	0.800519		42	0.3411	0.15446	2.41304	10.2478	9.85217
150100	2016	呼和浩特市	Hohhot	0.235435	1.02737	0.837604		49	0.3637	0.1585	2.54468	10.2968	9.1701
150100	2017	呼和浩特市	Hohhot	0.236566	1.00747	0.749893		61	0.3853	0.156931	2.54209	10.3663	9.48962
150100	2018	呼和浩特市	Hohhot	0.234849	0.651546	1		50	0.417788	0.17333	2.9929	10.2929	8.98171
150100	2019	呼和浩特市	Hohhot	0.270388	0.546126	0.749833		22	0.43863	0.175105	3.09837	10.3708	9.75135
150200	2007	包头市	Baotou	0.318481	0.341946	1		2	0.3489	0.0992324	0.611358	9.67476	8.74736
150200	2008	包头市	Baotou	0.315688	0.422631	1		5	0.354	0.105905	0.61992	9.78783	8.8801
150200	2009	包头市	Baotou	0.31374	0.481631	1		5	0.2886	0.121864	0.82404	9.93193	9.06847
150200	2010	包头市	Baotou	0.317813	0.462209	1		8	0.3223	0.117853	0.795379	10.0735	8.20898
150200	2011	包头市	Baotou	0.315944	0.467009	1		13	0.3295	0.116659	0.777003	10.1739	9.99217
150200	2012	包头市	Baotou	0.315293	0.508473	1		12	0.336	0.121481	0.749647	10.3258	10.0048
150200	2013	包头市	Baotou	0.305261	0.471087	0.811127		12	0.3426	0.11969	0.803332	10.4233	10.0334
150200	2014	包头市	Baotou	0.323963	0.533331	1		23	0.3466	0.118453	0.801565	10.495	8.7283
150200	2015	包头市	Baotou	0.32271	0.532967	0.779387		27	0.3517	0.134741	0.884043	10.5159	6.89741
150200	2016	包头市	Baotou	0.328529	0.672041	0.845677		33	0.3581	0.137087	0.918027	10.5615	7.42194
150200	2017	包头市	Baotou	0.314624	0.514282	1		37	0.3565	0.135926	0.892528	10.6353	10.5877
150200	2018	包头市	Baotou	0.32283	0.315668	1		35	0.364861	0.138992	0.962181	10.6978	10.7248
150200	2019	包头市	Baotou	0.396244	0.277574	1		37	0.376898	0.15957	1.02902	10.6911	8.61317
150300	2007	乌海市	Wuhai	0.47463	0.526582	1		0	0.1448	0.113749	0.509432	9.32957	8.87019
150300	2008	乌海市	Wuhai	0.471644	0.588788	1		0	0.1452	0.132668	0.503279	9.42642	9.40724
150300	2009	乌海市	Wuhai	0.43252	1.02317	0.62803		0	0.145	0.150672	0.694691	9.49489	9.54404
150300	2010	乌海市	Wuhai	0.424885	0.374072	0.678567		0	0.1455	0.166362	0.71527	9.56685	7.26943
150300	2011	乌海市	Wuhai	0.402134	0.376847	0.678454		0	0.1453	0.174148	0.680826	9.67552	7.67244
150300	2012	乌海市	Wuhai	0.400312	0.387532	0.705121		2	0.1455	0.175979	0.706377	9.78387	7.86618
150300	2013	乌海市	Wuhai	0.499478	0.33935	0.863392		0	0.1457	0.172845	0.739349	9.89341	8.05391
150300	2014	乌海市	Wuhai	0.529126	0.326602	1		2	0.1457	0.170766	0.760543	9.97375	9.10032
150300	2015	乌海市	Wuhai	0.55575	0.287695	0.782787		1	0.1535	0.184049	0.810559	10.0213	10.596
150300	2016	乌海市	Wuhai	0.572157	0.317217	1		3	0.1558	0.194192	0.904985	10.0501	9.18119
150300	2017	乌海市	Wuhai	0.596926	0.313998	0.875588		0	0.1531	0.21224	1.04918	10.0152	7.80022
150300	2018	乌海市	Wuhai	0.658714	0.30026	1		1	0.154481	0.22752	1.24033	9.95468	7.94984
150300	2019	乌海市	Wuhai	1.07919	0.316374	1		1	0.159395	0.235373	1.3434	9.97843	8.15311
150400	2007	赤峰市	Chifeng	0.401069	0.321823	0.382027		1	0.1271	0.1366	0.471599	8.97084	9.25946
150400	2008	赤峰市	Chifeng	0.402684	0.342995	0.424484		2	0.1289	0.12724	0.444334	9.11911	9.27646
150400	2009	赤峰市	Chifeng	0.397656	0.347884	0.412583		5	0.1262	0.158768	0.557547	9.24706	9.35613
150400	2010	赤峰市	Chifeng	0.394373	0.404775	0.451716		0	0.1362	0.156464	0.554725	9.38635	9.31446
150400	2011	赤峰市	Chifeng	0.392595	0.396173	0.46283		4	0.1368	0.161237	0.536343	9.54372	9.46867
150400	2012	赤峰市	Chifeng	0.392124	0.422021	0.530235		4	0.1374	0.191226	0.553996	9.6655	8.42543
150400	2013	赤峰市	Chifeng	0.373438	0.387339	0.539781		4	0.1379	0.177754	0.544505	9.81911	7.54357
150400	2014	赤峰市	Chifeng	0.37079	0.406481	0.444625		3	0.1196	0.177525	0.584443	9.87027	6.50356
150400	2015	赤峰市	Chifeng	0.369734	0.435851	0.495299		4	0.1253	0.199083	0.617111	9.86326	6.78138
150400	2016	赤峰市	Chifeng	0.365119	0.479225	0.497757		13	0.1275	0.193923	0.614063	9.92281	5.53167
150400	2017	赤峰市	Chifeng	0.367851	0.486457	0.490554		8	0.1264	0.181077	0.588534	10.0163	6.4529
150400	2018	赤峰市	Chifeng	0.383295	0.36181	0.511402		8	0.12975	0.25423	0.844097	9.71337	6.52686
150400	2019	赤峰市	Chifeng	0.373127	0.395986	0.522371		4	0.132636	0.29633	1.04798	9.65155	7.5422
150500	2007	通辽市	Tongliao	0.302951	0.363947	0.514856		2	0.0608	0.136215	0.583489	9.39669	8.60701
150500	2008	通辽市	Tongliao	0.304424	0.370868	1		2	0.0622	0.099578	0.445856	9.56243	8.75713
150500	2009	通辽市	Tongliao	0.29871	0.310116	0.674599		1	0.0352	0.160499	0.596276	9.57089	8.19676
150500	2010	通辽市	Tongliao	0.298493	0.501044	0.463229		1	0.0358	0.158553	0.601211	9.68073	8.80591
150500	2011	通辽市	Tongliao	0.297011	0.579403	1		1	0.0379	0.17045	0.548999	9.8197	8.6308
150500	2012	通辽市	Tongliao	0.299512	0.520213	0.488747		2	0.0375	0.156519	0.50321	10.061	8.08953
150500	2013	通辽市	Tongliao	0.300842	0.420864	0.499859		0	0.0428	0.135557	0.528252	10.205	8.57682
150500	2014	通辽市	Tongliao	0.302106	0.401916	0.500092		6	0.043	0.122624	0.534476	10.3502	9.12849
150500	2015	通辽市	Tongliao	0.29814	0.401597	0.388037		5	0.0458	0.145925	0.5427	10.3666	9.34153
150500	2016	通辽市	Tongliao	0.293419	0.437792	0.494577		6	0.0467	0.149065	0.531612	10.4579	9.44457
150500	2017	通辽市	Tongliao	0.293034	0.321634	0.563038		4	0.0486	0.12819	0.532202	10.6222	8.50352
150500	2018	通辽市	Tongliao	0.286002	0.231412	0.563624		7	0.0519958	0.144672	0.621259	10.5592	7.9639
150500	2019	通辽市	Tongliao	0.315685	0.240658	1		2	0.0554754	0.154157	0.647069	10.5972	8.74751
150600	2007	鄂尔多斯市	Erdos	0.349867	0.787298	0.482765		2	0.0591	0.119816	0.441683	9.58886	8.42092
150600	2008	鄂尔多斯市	Erdos	0.341994	1.0549	0.676875		1	0.0603	0.123557	0.393138	9.7918	8.20013
150600	2009	鄂尔多斯市	Erdos	0.338969	1.02425	0.668193		1	0.0617	0.15975	0.488765	9.94665	7.96106
150600	2010	鄂尔多斯市	Erdos	0.333634	1.00919	1		1	0.0668	0.164059	0.556068	10.0685	7.99786
150600	2011	鄂尔多斯市	Erdos	0.326296	1.00553	0.86328		1	0.0685	0.146875	0.534801	10.2454	6.64429
150600	2012	鄂尔多斯市	Erdos	0.321703	1.06339	1		5	0.0691	0.168316	0.619535	10.3169	7.05147
150600	2013	鄂尔多斯市	Erdos	0.323736	1.00677	0.978249		7	0.0703	0.168484	0.638686	10.4685	7.23303
150600	2014	鄂尔多斯市	Erdos	0.326384	1.01851	1		7	0.0763	0.169512	0.645578	10.5624	7.27395
150600	2015	鄂尔多斯市	Erdos	0.334881	1.01481	1		7	0.0776	0.212201	0.685226	10.5909	7.46908
150600	2016	鄂尔多斯市	Erdos	0.33091	1.1465	0.91109		16	0.0844	0.188747	0.756576	10.6441	8.59527
150600	2017	鄂尔多斯市	Erdos	0.331535	1.01395	1		16	0.0898	0.162438	0.849167	10.6962	3.78893
150600	2018	鄂尔多斯市	Erdos	0.334992	0.616831	1		24	0.104057	0.182745	0.918349	10.5913	6.77729
150600	2019	鄂尔多斯市	Erdos	0.475398	0.448037	0.912561		15	0.108002	0.199051	1.00615	10.5666	7.6962
150700	2007	呼伦贝尔市	Hulunbeier	0.844105	0.343569	1		3	0.1177	0.108139	0.445464	8.78277	9.33114
150700	2008	呼伦贝尔市	Hulunbeier	0.834784	0.392503	0.851777		0	0.1378	0.129293	0.419255	8.90899	9.46514
150700	2009	呼伦贝尔市	Hulunbeier	0.844945	0.43721	1		0	0.2571	0.167788	0.635353	8.95166	9.68117
150700	2010	呼伦贝尔市	Hulunbeier	0.789549	0.458117	1		0	0.2362	0.154469	0.617379	9.10739	9.18598
150700	2011	呼伦贝尔市	Hulunbeier	0.771671	0.51588	0.612053		1	0.2483	0.149976	0.571298	9.23791	9.15347
150700	2012	呼伦贝尔市	Hulunbeier	0.793451	0.561509	1		0	0.0815	0.177218	0.630691	9.30666	9.1986
150700	2013	呼伦贝尔市	Hulunbeier	0.814708	0.457194	0.517401		4	0.0871	0.177234	0.654288	9.37977	10.422
150700	2014	呼伦贝尔市	Hulunbeier	0.76617	0.462175	0.542116		5	0.0935	0.166083	0.613329	9.48415	9.22659
150700	2015	呼伦贝尔市	Hulunbeier	0.74907	0.450415	0.575681		4	0.1022	0.202093	0.579323	9.56918	9.89435
150700	2016	呼伦贝尔市	Hulunbeier	0.711603	0.475644	0.633423		6	0.1022	0.176098	0.539884	9.69377	8.89158
150700	2017	呼伦贝尔市	Hulunbeier	0.732583	0.326645	1		4	0.1066	0.156725	0.50475	9.83137	9.51345
150700	2018	呼伦贝尔市	Hulunbeier	0.766323	0.275456	0.7629		7	0.105819	0.172399	0.572378	9.77548	8.4461
150700	2019	呼伦贝尔市	Hulunbeier	1.21996	0.264367	0.721701		2	0.10864	0.165472	0.63256	9.79612	8.89745
150800	2007	巴彦淖尔市	Bayannur	0.263062	0.359187	1		0	0.127	0.104466	0.42007	8.56636	8.89185
150800	2008	巴彦淖尔市	Bayannur	0.264049	0.36043	0.457469		0	0.1291	0.11904	0.415632	8.64363	9.16104
150800	2009	巴彦淖尔市	Bayannur	0.264542	0.335704	0.419133		1	0.1299	0.146751	0.52658	8.73385	9.19002
150800	2010	巴彦淖尔市	Bayannur	0.258968	0.367883	0.388959		0	0.134	0.166708	0.513005	8.85141	9.25857
150800	2011	巴彦淖尔市	Bayannur	0.259206	0.413857	0.41436		0.5	0.1359	0.168141	0.540974	8.91381	9.47871
150800	2012	巴彦淖尔市	Bayannur	0.270534	0.450096	0.401295		1	0.1274	0.185875	0.606034	8.98675	6.96282
150800	2013	巴彦淖尔市	Bayannur	0.263134	0.433562	0.444733		2	0.1309	0.189301	0.647201	9.05852	7.14609
150800	2014	巴彦淖尔市	Bayannur	0.25945	0.489338	0.47089		2	0.1428	0.182693	0.679065	9.1234	7.21615
150800	2015	巴彦淖尔市	Bayannur	0.256051	0.484743	0.491188		3	0.1407	0.215417	0.689675	9.17524	7.34655
150800	2016	巴彦淖尔市	Bayannur	0.252038	0.557828	0.547359		4	0.1471	0.22169	0.713272	9.24922	7.4687
150800	2017	巴彦淖尔市	Bayannur	0.248779	0.403276	1		1	0.1483	0.216161	0.752655	9.33829	7.59549
150800	2018	巴彦淖尔市	Bayannur	0.239959	0.299197	1		3	0.141526	0.2255	0.819685	9.37477	7.72449
150800	2019	巴彦淖尔市	Bayannur	0.260499	0.307279	0.552072		2	0.144411	0.232982	0.902018	9.41976	7.87483
150900	2007	乌兰察布市	Ulanqab	0.38679	0.388959	0.524793		0	0.2064	0.106086	0.39041	8.72975	8.03662
150900	2008	乌兰察布市	Ulanqab	0.379506	0.421294	0.476149		0	0.2112	0.118151	0.346684	8.81675	7.3889
150900	2009	乌兰察布市	Ulanqab	0.377552	0.491924	1		0	0.2191	0.140761	0.456614	8.93105	8.16003
150900	2010	乌兰察布市	Ulanqab	0.372595	0.475492	0.553133		0	0.2511	0.153969	0.472697	9.03198	8.11653
150900	2011	乌兰察布市	Ulanqab	0.368042	0.488409	1		0	0.2037	0.156607	0.459863	9.13369	8.23256
150900	2012	乌兰察布市	Ulanqab	0.359737	0.47893	1		0	0.2185	0.174808	0.49686	9.20406	7.06755
150900	2013	乌兰察布市	Ulanqab	0.373692	0.419157	0.40719		1	0.2192	0.172677	0.539241	9.27381	7.42938
150900	2014	乌兰察布市	Ulanqab	0.359909	0.433836	0.560049		3	0.2195	0.174138	0.557385	9.36882	7.51539
150900	2015	乌兰察布市	Ulanqab	0.362444	0.522635	0.431157		0	0.2246	0.196568	0.583409	9.43062	7.6481
150900	2016	乌兰察布市	Ulanqab	0.368362	0.636547	0.422419		0	0.2333	0.204366	0.653187	9.47596	7.35343
150900	2017	乌兰察布市	Ulanqab	0.367755	0.365327	0.502739		2	0.247	0.206354	0.709043	9.52565	7.52684
150900	2018	乌兰察布市	Ulanqab	0.369246	0.339372	0.508915		1	0.250397	0.227773	0.874177	9.43007	7.95877
150900	2019	乌兰察布市	Ulanqab	0.510029	0.350215	0.54819		1	0.255132	0.249504	0.987144	9.44327	8.46625
450100	2007	南宁市	Nanning	0.436904	0.262333	0.511376		4	0.0469	0.193074	0.613375	8.84427	5.37357
450100	2008	南宁市	Nanning	0.440121	0.301755	1		11	0.0477	0.210676	0.570128	8.93323	5.95799
450100	2009	南宁市	Nanning	0.437899	0.379393	1		13	0.0481	0.246128	0.742209	9.01374	6.49176
450100	2010	南宁市	Nanning	0.437294	0.380178	0.592935		29	0.0613	0.244316	0.693923	9.14115	8.26203
450100	2011	南宁市	Nanning	0.436807	0.46621	0.532301		37	0.0654	0.248814	0.688451	9.26852	8.5464
450100	2012	南宁市	Nanning	0.439055	0.546425	0.669334		56	0.0645	0.284479	0.683107	9.35285	8.63336
450100	2013	南宁市	Nanning	0.436031	0.61111	0.567756		116	0.0681	0.288216	0.732452	9.40653	8.34295
450100	2014	南宁市	Nanning	0.436791	1.00258	0.690219		144	0.0692	0.28448	0.733541	9.53063	8.62636
450100	2015	南宁市	Nanning	0.443764	0.516952	0.57427		201	0.0699	0.317218	0.725922	9.58427	6.18403
450100	2016	南宁市	Nanning	0.451156	1.00237	0.636204		317	0.0717	0.306161	0.731469	9.68546	6.68715
450100	2017	南宁市	Nanning	0.453966	0.818167	0.659974		348	0.0725	0.27884	0.677274	9.85338	5.96734
450100	2018	南宁市	Nanning	0.459147	0.638089	0.666189		298	0.074738	0.334573	0.86114	9.66774	5.62343
450100	2019	南宁市	Nanning	0.455298	0.606822	1		168	0.076503	0.380553	0.912636	9.70921	6.22549
450200	2007	柳州市	Liuzhou	0.536361	0.392324	1		2	0.3618	0.118371	0.26982	9.03184	6.65351
450200	2008	柳州市	Liuzhou	0.535788	0.366963	0.62693		2	0.3426	0.140278	0.287207	9.00519	8.05918
450200	2009	柳州市	Liuzhou	0.533499	0.328534	0.683842		3	0.2447	0.19125	0.445339	8.99316	7.25455
450200	2010	柳州市	Liuzhou	0.52037	0.309736	0.788879		3	0.2724	0.206244	0.486768	9.05304	7.28106
450200	2011	柳州市	Liuzhou	0.507288	0.297697	0.619563		13	0.4097	0.221522	0.48339	9.15904	6.8937
450200	2012	柳州市	Liuzhou	0.497491	0.294859	1		10	0.4075	0.2478	0.519224	9.29314	6.44453
450200	2013	柳州市	Liuzhou	0.501003	0.293055	1		18	0.3927	0.25306	0.57092	9.33315	4.78768
450200	2014	柳州市	Liuzhou	0.497802	0.315959	1		36	0.3927	0.263885	0.622246	9.36249	4.83052
450200	2015	柳州市	Liuzhou	0.50094	0.315749	1		51	0.3003	0.330582	0.662515	9.38921	6.8249
450200	2016	柳州市	Liuzhou	0.5102	0.359575	1		131	0.3081	0.310988	0.714719	9.45984	5.1982
450200	2017	柳州市	Liuzhou	0.514357	0.374274	1		66	0.3136	0.327948	0.828454	9.48294	8.36208
450200	2018	柳州市	Liuzhou	0.524647	0.430214	0.817031		43	0.260256	0.319842	0.864654	9.53581	4.42515
450200	2019	柳州市	Liuzhou	0.530471	0.417231	0.807453		30	0.304231	0.314013	0.843745	9.65839	7.9584
450300	2007	桂林市	Guilin	0.59902	0.384529	0.418312		8	0.2723	0.183658	0.472005	8.72315	6.17836
450300	2008	桂林市	Guilin	0.58888	0.408087	0.432126		7	0.2735	0.219644	0.466028	8.77757	4.34966
450300	2009	桂林市	Guilin	0.564855	0.373424	0.384895		13	0.2741	0.248033	0.612563	8.81842	7.26523
450300	2010	桂林市	Guilin	0.557161	0.378003	0.402764		13	0.2874	0.258073	0.586699	8.97299	6.90082
450300	2011	桂林市	Guilin	0.552795	0.419841	0.402037		21	0.2875	0.278239	0.62452	8.93236	6.28493
450300	2012	桂林市	Guilin	0.544659	0.457465	0.399328		40	0.2903	0.35573	0.72875	8.91841	6.38214
450300	2013	桂林市	Guilin	0.53291	0.498825	0.404581		31	0.2928	0.36574	0.781174	8.98251	8.45775
450300	2014	桂林市	Guilin	0.535655	0.56788	0.410187		51	0.2794	0.376107	0.784047	9.08877	8.78947
450300	2015	桂林市	Guilin	0.537212	0.562482	0.432591		61	0.2806	0.420962	0.817404	9.09581	5.70562
450300	2016	桂林市	Guilin	0.548351	0.620742	0.434018		101	0.2583	0.440912	0.875016	9.12906	4.76861
450300	2017	桂林市	Guilin	0.560338	0.468489	0.460999		87	0.2828	0.447922	0.898693	9.20788	4.93305
450300	2018	桂林市	Guilin	0.556246	0.45734	0.68622		83	0.287903	0.446839	0.91596	9.23898	3.4142
450300	2019	桂林市	Guilin	0.573136	0.447786	0.612643		21	0.280484	0.444519	0.908318	9.32391	6.31853
450400	2007	梧州市	Wuzhou	0.721589	1.00219	0.311784		0	0.1719	0.137879	0.359161	8.9215	7.35387
450400	2008	梧州市	Wuzhou	0.753056	1.01603	0.149142		0	0.1751	0.171274	0.410451	8.94609	7.54668
450400	2009	梧州市	Wuzhou	0.727788	1.00516	0.223767		0	0.1831	0.204414	0.486695	9.04838	6.69265
450400	2010	梧州市	Wuzhou	0.729171	0.663329	0.297493		1	0.3638	0.2221	0.451444	9.25493	4.25112
450400	2011	梧州市	Wuzhou	0.723754	1.00588	0.30515		1	0.3816	0.206012	0.448676	9.35476	7.68766
450400	2012	梧州市	Wuzhou	1.00023	1.034	0.337024		0	0.3261	0.232975	0.501999	9.41951	7.31957
450400	2013	梧州市	Wuzhou	0.766503	1.00544	0.341198		1	0.3337	0.239817	0.581567	9.43904	7.25088
450400	2014	梧州市	Wuzhou	0.732444	1.01104	0.347993		4	0.3108	0.234554	0.598927	9.45671	6.2569
450400	2015	梧州市	Wuzhou	0.740752	1.01642	0.389097		4	0.3177	0.249813	0.642829	9.46119	7.50545
450400	2016	梧州市	Wuzhou	0.735856	1.02099	0.394585		6	0.3276	0.270938	0.688266	9.48646	7.26861
450400	2017	梧州市	Wuzhou	0.743774	0.609038	0.405671		7	0.3521	0.268462	0.703853	9.57916	7.08988
450400	2018	梧州市	Wuzhou	0.857658	0.500241	0.395919		7	0.360435	0.265397	0.771632	9.58531	2.24904
450400	2019	梧州市	Wuzhou	0.826758	0.412125	0.407388		2	0.365544	0.289603	0.931364	9.50399	6.74382
450500	2007	北海市	Beihai	0.807343	0.442156	0.526784		1	0.358	0.171794	0.327049	8.9195	8.79591
450500	2008	北海市	Beihai	0.935352	0.410764	0.534368		3	0.3586	0.198497	0.330238	8.97251	8.93813
450500	2009	北海市	Beihai	0.981831	0.338824	0.485193		1	0.3748	0.230177	0.375504	9.11546	8.35779
450500	2010	北海市	Beihai	1.00281	0.289835	0.404246		0	0.3836	0.217992	0.412578	9.29008	7.22885
450500	2011	北海市	Beihai	1.00362	0.265059	0.444767		4	0.3939	0.209622	0.412631	9.42572	7.23903
450500	2012	北海市	Beihai	0.922726	0.287901	0.461696		4	0.3815	0.24691	0.451636	9.50949	7.71984
450500	2013	北海市	Beihai	0.843822	0.33465	0.458623		5	0.3326	0.241028	0.503687	9.601	7.9562
450500	2014	北海市	Beihai	0.830032	0.35253	0.548943		7	0.3366	0.239428	0.516706	9.69185	8.27235
450500	2015	北海市	Beihai	0.803785	0.345382	0.457735		12	0.348	0.2711	0.54635	9.72986	8.41573
450500	2016	北海市	Beihai	0.779929	0.40307	0.522226		15	0.3584	0.264774	0.509308	9.81855	6.97976
450500	2017	北海市	Beihai	0.73939	0.540046	0.619246		14	0.359	0.244079	0.495065	9.96169	5.38279
450500	2018	北海市	Beihai	0.770474	0.538383	0.657591		35	0.382	0.25336	0.495412	10.0345	7.52381
450500	2019	北海市	Beihai	0.663704	1.00241	1		4	0.384	0.3806	0.780854	9.72319	8.05276
450600	2007	防城港市	Fangchenggang	1.01062	0.477886	0.291763		0	0.1527	0.186389	1.2448	9.2842	11.4264
450600	2008	防城港市	Fangchenggang	1.00104	0.422224	0.220612		0	0.1574	0.199348	1.24019	9.41353	12.2723
450600	2009	防城港市	Fangchenggang	0.9896	0.335634	0.187293		0	0.1637	0.201851	1.34243	9.67637	12.6794
450600	2010	防城港市	Fangchenggang	0.861866	0.280384	0.197013		0	0.186	0.223215	1.3738	9.82754	13.1025
450600	2011	防城港市	Fangchenggang	0.790949	0.25486	0.279278		0	0.183	0.256732	1.29866	9.97408	13.5738
450600	2012	防城港市	Fangchenggang	0.741744	0.230003	0.324046		0	0.1832	0.267	1.32618	10.0962	13.5692
450600	2013	防城港市	Fangchenggang	0.702616	0.248506	0.407065		0	0.1847	0.241948	1.37331	10.195	13.5688
450600	2014	防城港市	Fangchenggang	0.687347	0.272374	0.409523		4	0.1872	0.231682	1.40308	10.2974	13.5566
450600	2015	防城港市	Fangchenggang	0.656824	0.241913	0.395408		4	0.1904	0.241263	1.4248	10.4074	13.5685
450600	2016	防城港市	Fangchenggang	0.704117	0.271298	0.430433		6	0.1953	0.225574	1.39709	10.5076	13.5537
450600	2017	防城港市	Fangchenggang	0.748857	0.316881	0.61207		7	0.2017	0.22237	1.42931	10.5843	13.4399
450600	2018	防城港市	Fangchenggang	0.74578	0.307558	0.637132		2	0.202643	0.222998	1.54327	10.6086	13.425
450600	2019	防城港市	Fangchenggang	0.752955	0.315421	1		4	0.201165	0.205358	1.53491	10.7247	13.3968
450700	2007	钦州市	Qinzhou	0.726657	0.44907	0.513268		0	0.5071	0.107108	1.23917	10.1005	11.4373
450700	2008	钦州市	Qinzhou	0.692218	0.456812	0.248851		0	0.4911	0.129821	1.38676	10.1648	12.0327
450700	2009	钦州市	Qinzhou	0.695421	0.360483	0.368918		0	0.5369	0.133472	2.19193	10.3241	12.2813
450700	2010	钦州市	Qinzhou	0.687335	0.366989	0.270462		0	0.5572	0.140035	2.18676	10.4721	12.7797
450700	2011	钦州市	Qinzhou	0.663661	0.32208	1		1	0.5748	0.125153	2.00842	10.6098	13.0187
450700	2012	钦州市	Qinzhou	0.639647	0.297737	0.248069		0	0.5878	0.120881	1.92045	10.7558	13.2721
450700	2013	钦州市	Qinzhou	0.639909	0.268163	0.392727		3	0.6021	0.127541	1.9341	10.8482	13.5117
450700	2014	钦州市	Qinzhou	0.698491	0.268114	0.290182		4	0.6194	0.133246	1.96676	10.9241	13.2799
450700	2015	钦州市	Qinzhou	0.635473	0.26221	0.338018		8	0.6116	0.135951	2.0341	11.0084	13.1543
450700	2016	钦州市	Qinzhou	0.637298	0.364611	0.359452		18	0.578	0.131131	2.05493	10.9843	12.9162
450700	2017	钦州市	Qinzhou	0.634889	0.464015	0.368438		23	0.6003	0.126475	2.0418	11.0345	13.3697
450700	2018	钦州市	Qinzhou	0.638415	0.508845	0.372439		19	0.653699	0.119758	2.04806	11.059	13.5052
450700	2019	钦州市	Qinzhou	0.639934	0.440531	0.428612		5	0.635715	0.117966	2.06497	11.14	13.579
450800	2007	贵港市	Guigang	0.558821	0.411863	0.263096		0	0.2197	0.112625	0.353601	9.20646	7.63573
450800	2008	贵港市	Guigang	0.544315	0.380474	0.321442		0	0.2215	0.118043	0.326016	9.32363	7.03235
450800	2009	贵港市	Guigang	0.521574	0.359583	0.269644		0	0.1865	0.133063	0.370759	9.44912	5.22995
450800	2010	贵港市	Guigang	0.512289	0.318107	0.29037		0	0.158	0.125302	0.383257	9.58367	7.00344
450800	2011	贵港市	Guigang	0.523419	0.346249	0.203189		0	0.1505	0.13589	0.388709	9.70564	7.25795
450800	2012	贵港市	Guigang	0.529179	0.341008	0.321117		3	0.1481	0.145572	0.41952	9.80975	7.24267
450800	2013	贵港市	Guigang	0.532854	0.325145	0.27031		7	0.1434	0.139714	0.448608	9.9224	7.33259
450800	2014	贵港市	Guigang	0.556355	0.321216	0.266443		2	0.1504	0.137227	0.485198	9.98659	7.30179
450800	2015	贵港市	Guigang	0.599877	0.291564	0.280411		10	0.1557	0.15165	0.538486	10.0843	7.33599
450800	2016	贵港市	Guigang	0.608981	0.324554	0.300693		10	0.1521	0.145438	0.573765	10.1496	6.54948
450800	2017	贵港市	Guigang	0.635589	0.378671	0.281594		14	0.1495	0.169887	0.629525	10.1632	5.77196
450800	2018	贵港市	Guigang	0.654013	0.756836	0.437362		19	0.149553	0.172224	0.718273	10.1891	6.50919
450800	2019	贵港市	Guigang	0.554619	1.0277	0.598543		7	0.150863	0.162869	0.839237	10.2072	6.42443
450900	2007	玉林市	Yulin	0.519321	0.447097	0.192736		0	0.1845	0.136115	0.638666	10.1487	7.87315
450900	2008	玉林市	Yulin	0.524392	0.427683	0.147425		0	0.1918	0.13923	0.623104	10.2683	9.42274
450900	2009	玉林市	Yulin	0.530481	0.411939	0.274393		0	0.1838	0.177248	0.780721	10.2853	9.5328
450900	2010	玉林市	Yulin	0.532273	0.366566	0.280365		1	0.1948	0.143279	0.725799	10.4455	9.63105
450900	2011	玉林市	Yulin	0.535415	0.414592	0.3264		0	0.2051	0.141934	0.690323	10.5906	9.25338
450900	2012	玉林市	Yulin	0.53491	0.432606	0.358589		0	0.2024	0.146173	0.719142	10.708	8.85656
450900	2013	玉林市	Yulin	0.535197	0.417894	0.373726		3	0.203	0.143664	0.76032	10.7784	8.91842
450900	2014	玉林市	Yulin	0.537667	0.46415	0.31308		5	0.2039	0.139148	0.759464	10.859	8.91509
450900	2015	玉林市	Yulin	0.533742	0.445201	0.315941		7	0.2102	0.121759	0.753521	10.9577	8.83548
450900	2016	玉林市	Yulin	0.530922	0.591673	0.403043		4	0.1878	0.120266	0.727939	11.0339	7.64876
450900	2017	玉林市	Yulin	0.535858	0.583452	0.406298		10	0.2033	0.11976	0.695248	11.1157	1.07193
450900	2018	玉林市	Yulin	0.544752	0.520699	0.438911		9	0.192492	0.117543	0.685709	11.1033	9.0253
450900	2019	玉林市	Yulin	0.533124	0.472109	0.50324		5	0.199702	0.135968	0.818152	10.9471	8.40655
451000	2007	百色市	Baise	0.963216	0.247732	0.20193		0	0.1552	0.145286	0.469535	8.81415	6.87217
451000	2008	百色市	Baise	0.933126	0.241791	0.187716		3	0.1571	0.144568	0.440584	8.95131	7.06231
451000	2009	百色市	Baise	0.9149	0.21729	0.185438		1	0.1769	0.166597	0.527415	9.11728	7.31705
451000	2010	百色市	Baise	0.879001	0.204018	0.261125		1	0.2048	0.177024	0.568988	9.24976	7.71032
451000	2011	百色市	Baise	0.880286	0.198017	1		3	0.2278	0.189532	0.56374	9.41891	7.88513
451000	2012	百色市	Baise	0.818292	0.19976	0.799852		1	0.2454	0.206037	0.610982	9.53173	8.15621
451000	2013	百色市	Baise	0.786502	0.194207	0.685239		5	0.2791	0.219306	0.672258	9.61917	8.17531
451000	2014	百色市	Baise	0.749754	0.240981	0.485685		9	0.2836	0.223302	0.730932	9.71349	8.34561
451000	2015	百色市	Baise	0.741965	0.247522	0.466519		18	0.2926	0.224608	0.807558	9.81862	8.48336
451000	2016	百色市	Baise	0.733608	0.301762	0.369596		31	0.3297	0.227522	0.864857	9.89168	8.62293
451000	2017	百色市	Baise	0.743399	0.316002	0.308957		25	0.3686	0.231146	0.909217	9.90555	8.98504
451000	2018	百色市	Baise	0.730307	0.216266	0.335915		26	0.393724	0.243163	1.01132	9.91871	9.1858
451000	2019	百色市	Baise	0.727846	0.277022	0.347216		19	0.413973	0.212923	0.961599	10.1197	9.1816
451100	2007	贺州市	Hezhou	0.768569	1.03936	1		1	0.2455	0.0895382	0.422642	9.52612	9.09021
451100	2008	贺州市	Hezhou	0.785926	0.467875	0.282764		0	0.8775	0.291274	0.471086	9.50587	9.24896
451100	2009	贺州市	Hezhou	0.787782	0.38547	0.187852		0	0.7689	0.248822	0.638658	9.64724	9.14497
451100	2010	贺州市	Hezhou	0.772183	0.305177	0.327924		1	0.7497	0.2436	0.643017	9.75877	9.31136
451100	2011	贺州市	Hezhou	0.774271	0.274717	0.332075		0	0.6797	0.134717	0.631218	9.90527	9.48693
451100	2012	贺州市	Hezhou	0.74449	0.272995	0.326248		0	0.7865	0.130179	0.66339	10.0037	9.4789
451100	2013	贺州市	Hezhou	0.788579	0.2486	0.326888		5	0.6969	0.135875	0.685128	10.0813	9.51904
451100	2014	贺州市	Hezhou	0.72772	0.242496	0.292466		7	0.7225	0.130037	0.703202	10.1581	9.53471
451100	2015	贺州市	Hezhou	0.742945	0.240362	0.314203		6	0.295	0.136739	0.670327	10.2489	9.53982
451100	2016	贺州市	Hezhou	0.740779	0.338047	0.316532		11	0.3411	0.129609	0.67907	10.3186	9.01528
451100	2017	贺州市	Hezhou	0.765955	0.385371	0.350329		9	0.3535	0.122503	0.659276	10.3846	8.57795
451100	2018	贺州市	Hezhou	0.903559	0.704142	0.353134		20	0.342012	0.12284	0.65149	10.4618	8.60673
451100	2019	贺州市	Hezhou	0.995892	1.04713	1		11	0.333023	0.123372	0.706373	10.517	8.92674
451200	2007	河池市	Hechi	0.982959	0.296765	0.320618		0	0.2179	0.120523	0.559182	9.23038	9.74966
451200	2008	河池市	Hechi	1.00071	0.284602	0.386013		0	0.2185	0.42309	0.613626	9.23932	9.04096
451200	2009	河池市	Hechi	1.0011	0.26687	0.247605		0	0.2209	0.32509	0.829405	9.35948	9.89905
451200	2010	河池市	Hechi	0.9483	0.256692	0.298324		0	0.2412	0.35963	0.913629	9.46911	9.30673
451200	2011	河池市	Hechi	0.908824	0.235167	1		0	0.1896	0.179609	0.814875	9.61927	9.99251
451200	2012	河池市	Hechi	0.866465	0.250468	0.610133		1	0.2113	0.186091	0.807164	9.72261	9.56188
451200	2013	河池市	Hechi	0.84723	0.268275	1		0	0.2542	0.199736	0.860947	9.7889	9.69233
451200	2014	河池市	Hechi	0.815443	0.753055	0.342883		3	0.2557	0.186494	0.88519	9.86447	9.63928
451200	2015	河池市	Hechi	0.821204	1.00447	0.318923		3	0.2673	0.17892	0.901501	9.97104	9.67667
451200	2016	河池市	Hechi	0.839386	1.09007	0.390597		1	0.2768	0.183041	0.910956	10.0326	9.42219
451200	2017	河池市	Hechi	0.823704	0.346572	0.330868		8	0.2874	0.175956	0.898765	10.1162	8.79719
451200	2018	河池市	Hechi	0.906886	0.351009	0.335601		14	0.282093	0.17716	0.940718	10.1759	9.7816
451200	2019	河池市	Hechi	1.00915	0.478305	0.347599		2	0.23551	0.158764	0.867009	10.3939	9.29665
451300	2007	来宾市	Laibin	0.592543	0.390675	0.20793		0	0.1455	0.230015	0.661033	8.61723	7.17385
451300	2008	来宾市	Laibin	0.581271	0.358753	1		0	0.1446	0.166115	0.568266	8.63695	5.55256
451300	2009	来宾市	Laibin	0.583521	0.317348	0.229612		0	0.1484	0.683046	0.725932	8.80498	6.72246
451300	2010	来宾市	Laibin	0.531061	0.312913	0.766401		0	0.1497	0.687608	0.742316	8.93168	7.18848
451300	2011	来宾市	Laibin	0.529421	0.290114	0.268548		1	0.1527	0.34053	0.695464	9.09566	7.37187
451300	2012	来宾市	Laibin	0.503397	0.258817	0.427844		2	0.1539	0.336364	0.708003	9.22676	7.82723
451300	2013	来宾市	Laibin	0.550836	0.230079	0.348049		2	0.1725	0.341727	0.80142	9.32544	8.05183
451300	2014	来宾市	Laibin	0.616267	0.229447	0.35462		2	0.1849	0.339785	0.858944	9.40912	8.22897
451300	2015	来宾市	Laibin	0.609001	0.204024	0.345105		9	0.2064	0.346235	0.909748	9.51874	7.8606
451300	2016	来宾市	Laibin	0.682193	0.260991	0.358297		18	0.2276	0.34924	0.955643	9.59302	7.03816
451300	2017	来宾市	Laibin	0.722439	0.286829	0.381144		9	0.2447	0.342433	0.989327	9.64679	7.72089
451300	2018	来宾市	Laibin	0.683582	0.290768	0.401229		26	0.247024	0.345469	1.01582	9.69751	7.25091
451300	2019	来宾市	Laibin	0.723753	0.230106	0.470788		16	0.248869	0.275039	0.977568	9.85905	7.32105
451400	2007	崇左市	Chongzuo	0.628038	0.681912	0.115678		0	0.1176	0.140924	0.481738	8.77661	8.3241
451400	2008	崇左市	Chongzuo	0.643126	0.535993	0.109583		0.5	0.2009	0.192459	0.434745	8.88889	6.98426
451400	2009	崇左市	Chongzuo	0.630023	0.477116	0.102505		1	0.2027	0.191945	0.531904	9.01276	6.6637
451400	2010	崇左市	Chongzuo	0.629192	0.412868	0.199467		0	0.1912	0.179405	0.558058	9.15808	7.42311
451400	2011	崇左市	Chongzuo	0.630659	0.424327	0.259354		3	0.2008	0.182317	0.54607	9.2914	7.76041
451400	2012	崇左市	Chongzuo	0.631604	0.385918	0.287054		1	0.2206	0.195361	0.585968	9.4147	8.13543
451400	2013	崇左市	Chongzuo	0.623999	0.405833	0.311969		1	0.2384	0.195635	0.677455	9.4747	8.21475
451400	2014	崇左市	Chongzuo	0.615162	0.441707	0.234863		0	0.2352	0.192814	0.759691	9.56235	8.29785
451400	2015	崇左市	Chongzuo	0.618336	0.383674	0.226479		3	0.2256	0.199653	0.80891	9.71707	8.51427
451400	2016	崇左市	Chongzuo	0.693411	1.07442	0.275278		10	0.2205	0.198318	0.813331	9.80236	8.23472
451400	2017	崇左市	Chongzuo	0.777588	0.469021	0.386462		8	0.1743	0.202587	0.810787	9.88815	7.87531
451400	2018	崇左市	Chongzuo	0.761388	0.791276	0.379419		11	0.172247	0.206496	0.852037	9.92555	7.81226
451400	2019	崇左市	Chongzuo	0.659263	0.346619	0.390849		0	0.235737	0.199161	0.870696	10.0247	9.75971
500000	2007	重庆市	Chongqing	0.590735	0.33063	0.426439		32	0.2416	0.133207	0.460408	8.88222	6.39414
500000	2008	重庆市	Chongqing	0.775134	0.341564	0.505846		49	0.2424	0.125162	0.364091	9.05996	7.87184
500000	2009	重庆市	Chongqing	0.860585	1.00145	0.645951		84	0.2445	0.132654	0.42555	9.22612	6.29271
500000	2010	重庆市	Chongqing	1.00053	0.780569	0.76011		101	0.2493	0.133969	0.386655	9.38074	8.12876
500000	2011	重庆市	Chongqing	1.00145	1.01246	1		242	0.2509	0.142776	0.367021	9.53221	9.05114
500000	2012	重庆市	Chongqing	1.00011	1.00412	1		335	0.2529	0.145196	0.415141	9.64878	9.21766
500000	2013	重庆市	Chongqing	0.700732	0.601335	1		357	0.2529	0.111652	0.480776	9.72971	8.80937
500000	2014	重庆市	Chongqing	0.683225	0.542467	1		307	0.2303	0.144783	0.525665	9.80604	8.46692
500000	2015	重庆市	Chongqing	0.662998	0.564049	1		414	0.2307	0.160554	0.574136	9.88175	8.49311
500000	2016	重庆市	Chongqing	0.718578	1.0023	1		555	0.2303	0.154298	0.563821	9.94915	8.07167
500000	2017	重庆市	Chongqing	0.722578	0.843994	1		689	0.2312	0.163287	0.58757	9.9308	7.46613
500000	2018	重庆市	Chongqing	0.748373	0.824379	1		736	0.234503	0.172401	0.638702	9.94926	7.90456
500000	2019	重庆市	Chongqing	0.933593	1.05188	1		490	0.232567	0.189846	0.712282	9.96775	7.9233
510100	2007	成都市	Chengdu	0.262983	0.607116	0.708018		70	0.5269	0.127877	0.622492	9.25658	8.43247
510100	2008	成都市	Chengdu	0.263008	0.609558	0.772254		97	0.5531	0.148808	0.588335	9.3856	8.62359
510100	2009	成都市	Chengdu	0.260522	0.598238	0.788213		137	0.5528	0.158766	0.707574	9.51116	8.76755
510100	2010	成都市	Chengdu	0.251606	0.754293	1		152	0.5794	0.159309	0.787552	9.64145	8.81364
510100	2011	成都市	Chengdu	0.250141	0.857304	1		265	0.5832	0.156978	0.757079	9.78799	9.02846
510100	2012	成都市	Chengdu	0.249733	1.01	0.812061		330	0.5875	0.162579	0.778074	9.89133	9.06261
510100	2013	成都市	Chengdu	0.248417	0.712523	0.747628		410	0.3369	0.170688	0.821074	9.9705	8.86898
510100	2014	成都市	Chengdu	0.251588	1.04087	1		418	0.363	0.178382	0.901476	10.0294	8.86776
510100	2015	成都市	Chengdu	0.254322	1.0003	1		583	0.1981	0.178412	0.951636	10.1365	8.97905
510100	2016	成都市	Chengdu	0.257839	1.05068	1		997	0.2126	0.182737	0.93217	10.1979	8.13042
510100	2017	成都市	Chengdu	0.259173	1.00485	1		1087	0.2086	0.18704	0.951321	10.2194	7.6331
510100	2018	成都市	Chengdu	0.258547	1.0131	1		1117	0.232272	0.18752	0.965196	10.2441	8.1672
510100	2019	成都市	Chengdu	0.260347	1.05948	1		880	0.193353	0.170217	0.926655	10.3835	8.35919
510300	2007	自贡市	Zigong	0.282552	1.0221	0.330488		0	0.1643	0.171464	0.515455	8.6269	7.8094
510300	2008	自贡市	Zigong	0.282546	1.00552	0.345658		1	0.165	0.224324	0.468306	8.70206	7.77095
510300	2009	自贡市	Zigong	0.294144	1.00315	0.452526		3	0.1714	0.234851	0.510523	8.85666	6.66469
510300	2010	自贡市	Zigong	0.279918	0.611445	0.418765		4	0.1893	0.224218	0.513179	8.99342	7.20599
510300	2011	自贡市	Zigong	0.285824	1.02893	0.536438		6	0.219	0.227709	0.504747	9.14465	8.66197
510300	2012	自贡市	Zigong	0.284901	0.584951	0.426963		9	0.2452	0.236152	0.553745	9.25971	8.23113
510300	2013	自贡市	Zigong	0.28023	0.529188	0.454997		14	0.2524	0.233113	0.620718	9.37107	8.28283
510300	2014	自贡市	Zigong	0.270546	0.557902	0.585815		25	0.2571	0.240696	0.724896	9.44193	8.58812
510300	2015	自贡市	Zigong	0.266238	1.00437	0.545647		11	0.2619	0.243795	0.853376	9.5483	8.51109
510300	2016	自贡市	Zigong	0.272708	1.0067	0.531157		22	0.2857	0.258675	0.896016	9.62246	8.16743
510300	2017	自贡市	Zigong	0.271378	1.01286	0.542099		20	0.3095	0.251883	0.921494	9.67831	8.4289
510300	2018	自贡市	Zigong	0.275274	1.02145	0.672337		26	0.32619	0.246865	0.977637	9.73132	8.55537
510300	2019	自贡市	Zigong	0.295965	1.06627	0.816331		11	0.333333	0.239102	0.977009	9.87689	8.53148
510400	2007	攀枝花市	Panzhihua	0.634327	0.295335	0.779144		5	0.5513	0.130976	0.467372	8.99148	7.0144
510400	2008	攀枝花市	Panzhihua	0.647723	0.30998	0.658841		2	0.5696	0.1896	0.412101	9.09591	7.18986
510400	2009	攀枝花市	Panzhihua	0.665067	0.271266	0.545201		5	0.6177	0.178668	0.492324	9.24046	7.33431
510400	2010	攀枝花市	Panzhihua	0.679633	0.276882	0.560762		3	0.5492	0.174788	0.509871	9.35569	8.00009
510400	2011	攀枝花市	Panzhihua	0.63453	0.270951	0.520478		11	0.5979	0.176503	0.51114	9.48818	8.14529
510400	2012	攀枝花市	Panzhihua	0.695276	0.279101	0.632641		27	0.5766	0.184839	0.551621	9.61299	8.02871
510400	2013	攀枝花市	Panzhihua	0.691412	0.244573	0.656957		29	0.5834	0.20076	0.619018	9.70401	8.02388
510400	2014	攀枝花市	Panzhihua	0.672853	0.249149	0.687468		25	0.7019	0.192574	0.663061	9.79169	8.12518
510400	2015	攀枝花市	Panzhihua	0.657683	0.239021	0.67374		45	0.1711	0.201131	0.66393	9.91578	8.23674
510400	2016	攀枝花市	Panzhihua	0.65588	0.253696	0.709257		60	0.2005	0.193344	0.66879	9.98175	7.93834
510400	2017	攀枝花市	Panzhihua	0.654826	0.251509	0.916901		33	0.2131	0.190714	0.730394	9.99713	7.82362
510400	2018	攀枝花市	Panzhihua	0.537961	0.234274	1		34	0.2177	0.187334	0.830314	10.0099	7.80431
510400	2019	攀枝花市	Panzhihua	0.88609	0.186274	0.867315		26	0.22685	0.187915	0.911008	10.1065	8.29395
510500	2007	泸州市	Luzhou	0.549943	0.345214	0.421537		0	0.6834	0.136027	0.427394	9.00958	4.7457
510500	2008	泸州市	Luzhou	0.563616	0.355889	0.376705		2	0.6919	0.146328	0.373061	9.11746	4.37753
510500	2009	泸州市	Luzhou	0.551977	0.354719	0.369394		1	0.6652	0.170811	0.478919	9.24832	5.47084
510500	2010	泸州市	Luzhou	0.539102	0.346743	0.354648		1	0.6287	0.16457	0.514258	9.37669	7.48367
510500	2011	泸州市	Luzhou	0.521528	0.363988	0.40752		0	0.6317	0.164396	0.479375	9.53424	7.76246
510500	2012	泸州市	Luzhou	0.524504	0.373616	0.385181		4	0.5877	0.176249	0.503263	9.6403	7.89472
510500	2013	泸州市	Luzhou	0.476497	0.334994	0.407333		5	0.5874	0.190208	0.566422	9.70316	7.92097
510500	2014	泸州市	Luzhou	0.46677	0.333863	0.449397		4	0.7464	0.192211	0.623896	9.76443	7.93852
510500	2015	泸州市	Luzhou	0.465644	0.3442	0.428214		11	0.0707	0.201735	0.691054	9.85078	8.23365
510500	2016	泸州市	Luzhou	0.474416	0.379386	0.551708		16	0.6892	0.20492	0.740337	9.91069	8.13042
510500	2017	泸州市	Luzhou	0.493701	0.447285	0.807215		10	0.7101	0.200592	0.752803	9.96705	7.98838
510500	2018	泸州市	Luzhou	0.463672	0.382545	0.779553		12	0.715177	0.205302	0.807805	10.0182	7.99154
510500	2019	泸州市	Luzhou	0.488332	0.482915	0.665099		6	0.812402	0.178179	0.757759	10.262	7.7896
510600	2007	德阳市	Deyang	0.27598	1.02919	0.525987		1	0.2189	0.142029	0.446595	8.69446	6.96639
510600	2008	德阳市	Deyang	0.277831	0.779525	0.526313		0	0.2251	0.145776	0.390173	8.77978	7.05781
510600	2009	德阳市	Deyang	0.268212	0.431831	0.452742		6	0.2424	0.178376	0.454489	8.90734	7.22488
510600	2010	德阳市	Deyang	0.269074	0.394586	0.49926		7	0.2776	0.18157	0.468328	9.03887	8.21406
510600	2011	德阳市	Deyang	0.273485	0.446588	0.637474		6	0.2871	0.190682	0.434899	9.1787	8.15916
510600	2012	德阳市	Deyang	0.257349	0.528792	0.583343		13	0.288	0.197629	0.453578	9.29242	8.18584
510600	2013	德阳市	Deyang	0.270583	0.528485	0.619287		16	0.2411	0.194666	0.508337	9.38525	8.07694
510600	2014	德阳市	Deyang	0.261373	0.598023	0.662192		15	0.2078	0.203568	0.559988	9.4747	8.29651
510600	2015	德阳市	Deyang	0.26301	0.678742	0.634473		31	0.2106	0.223911	0.578939	9.60033	8.6174
510600	2016	德阳市	Deyang	0.269497	1.02473	0.664014		42	0.2324	0.225877	0.60773	9.65819	8.14547
510600	2017	德阳市	Deyang	0.271256	0.798463	1		42	0.2529	0.225742	0.618445	9.69053	8.71345
510600	2018	德阳市	Deyang	0.279148	1.04816	1		51	0.270918	0.231181	0.647548	9.71323	7.54543
510600	2019	德阳市	Deyang	0.307851	1.03699	0.711236		27	0.300559	0.243872	0.744183	9.71334	7.53923
510700	2007	绵阳市	Mianyang	0.485563	0.380084	0.490838		5	0.3463	0.153931	0.420625	8.76376	5.23439
510700	2008	绵阳市	Mianyang	0.478051	0.358091	0.472445		8	0.3488	0.17304	0.36397	8.83872	6.41576
510700	2009	绵阳市	Mianyang	0.474809	0.319241	0.457363		11	0.297	0.189759	0.438704	8.98768	6.65877
510700	2010	绵阳市	Mianyang	0.470395	0.314356	0.536837		12	0.3754	0.183439	0.443671	9.07518	6.92468
510700	2011	绵阳市	Mianyang	0.483514	0.359553	0.577559		27	0.4811	0.197826	0.434651	9.21796	7.88228
510700	2012	绵阳市	Mianyang	0.470475	0.403374	0.52879		40	0.5664	0.211679	0.468432	9.30894	8.22136
510700	2013	绵阳市	Mianyang	0.462771	0.382892	0.511601		47	0.3924	0.205523	0.526393	9.40524	7.92389
510700	2014	绵阳市	Mianyang	0.456981	0.418568	0.54984		35	0.4319	0.213202	0.594816	9.47941	8.85412
510700	2015	绵阳市	Mianyang	0.465933	0.455198	0.498156		51	0.0974	0.240111	0.687998	9.51635	9.06401
510700	2016	绵阳市	Mianyang	0.468877	0.609042	0.57938		88	0.3587	0.248165	0.744687	9.57042	8.49997
510700	2017	绵阳市	Mianyang	0.489241	0.634224	0.584723		160	0.6378	0.245688	0.806802	9.62199	8.76972
510700	2018	绵阳市	Mianyang	0.486678	0.681644	0.607673		140	0.577238	0.247714	0.889204	9.64899	8.51945
510700	2019	绵阳市	Mianyang	0.535261	1.036	0.678646		86	0.731906	0.20567	0.838963	9.84245	8.30767
510800	2007	广元市	Guangyuan	0.701929	0.333018	0.249719		0	0.847	0.164389	0.751123	9.1456	9.06603
510800	2008	广元市	Guangyuan	0.691974	0.292024	0.307914		1	0.1505	0.294072	0.702298	9.24317	9.36175
510800	2009	广元市	Guangyuan	0.490914	0.27002	0.320326		1	0.1519	0.342223	0.805013	9.38476	9.05873
510800	2010	广元市	Guangyuan	0.493835	0.240513	0.327851		0	0.1506	0.270443	0.833753	9.51207	9.20618
510800	2011	广元市	Guangyuan	0.524709	0.261471	0.332777		2	0.1342	0.231419	0.798817	9.64587	9.34366
510800	2012	广元市	Guangyuan	0.511181	0.308727	0.341965		3	0.1305	0.23365	0.830733	9.75246	9.51724
510800	2013	广元市	Guangyuan	0.504107	0.307837	0.358015		3	0.1313	0.624617	0.986771	9.79039	9.51954
510800	2014	广元市	Guangyuan	0.511439	0.320033	0.406263		2	0.1338	0.675043	1.02717	9.88603	9.52568
510800	2015	广元市	Guangyuan	0.522995	0.317373	0.39182		4	0.1346	0.442198	1.01495	10.011	9.17442
510800	2016	广元市	Guangyuan	0.533953	0.474722	0.436804		5	0.1357	0.277907	0.967945	10.079	8.91788
510800	2017	广元市	Guangyuan	0.532742	0.586537	0.441247		2	0.1365	0.227933	0.98684	10.1292	8.79351
510800	2018	广元市	Guangyuan	0.539376	0.526819	0.501001		5	0.140281	0.202038	1.01813	10.1582	8.74128
510800	2019	广元市	Guangyuan	0.548172	0.617294	0.454896		0	0.110818	0.201171	1.05634	10.2659	11.1504
510900	2007	遂宁市	Suining	0.31655	0.428687	0.374201		0	0.1837	0.248802	0.510641	8.25196	4.01817
510900	2008	遂宁市	Suining	0.313457	0.428081	0.423028		0	0.1872	0.321125	0.465002	8.29826	3.66861
510900	2009	遂宁市	Suining	0.335559	0.39237	0.395496		1	0.1747	0.367282	0.430909	8.42931	3.91873
510900	2010	遂宁市	Suining	0.333523	0.430996	0.401033		0	0.1822	0.366777	0.460009	8.57398	4.32494
510900	2011	遂宁市	Suining	0.335226	0.453842	0.548345		6	0.2096	0.39814	0.454141	8.71042	6.35019
510900	2012	遂宁市	Suining	0.346899	0.469849	0.579989		3	0.2127	0.429218	0.521509	8.81995	6.61299
510900	2013	遂宁市	Suining	0.312422	0.439082	0.713999		4	0.2184	0.459689	0.636944	8.87511	6.97205
510900	2014	遂宁市	Suining	0.30606	0.431776	0.674071		9	0.2313	0.448711	0.755559	8.98273	7.23567
510900	2015	遂宁市	Suining	0.329527	0.476076	1		6	0.2653	0.490719	0.913198	9.11252	7.43878
510900	2016	遂宁市	Suining	0.32594	1.00969	0.568182		8	0.2741	0.490563	0.996037	9.19431	7.1988
510900	2017	遂宁市	Suining	0.358134	0.671995	0.466254		15	0.2719	0.468014	1.06644	9.23431	6.79958
510900	2018	遂宁市	Suining	0.422513	0.748238	0.491445		11	0.285732	0.489068	1.10923	9.28024	5.72523
510900	2019	遂宁市	Suining	0.349803	0.532499	0.510325		8	0.285706	0.413467	1.06672	9.43425	6.0242
511000	2007	内江市	Neijiang	0.335821	0.478804	0.135525		0	0.1502	0.144876	0.362834	8.72888	7.66786
511000	2008	内江市	Neijiang	0.321136	0.612956	0.13492		1	0.1522	0.16088	0.344602	8.86005	7.76143
511000	2009	内江市	Neijiang	0.323502	0.67936	0.209894		0	0.1641	0.158486	0.408775	9.01417	7.64938
511000	2010	内江市	Neijiang	0.309199	0.679593	0.28745		0	0.1672	0.153671	0.428291	9.16917	7.85835
511000	2011	内江市	Neijiang	0.307951	0.626995	0.339519		0	0.1729	0.15545	0.399095	9.34293	7.8385
511000	2012	内江市	Neijiang	0.303697	0.59645	0.285349		0	0.1808	0.156433	0.421206	9.48494	7.9272
511000	2013	内江市	Neijiang	0.313902	0.463186	0.276582		3	0.1766	0.150953	0.480625	9.57822	6.64273
511000	2014	内江市	Neijiang	0.312244	0.426758	0.352447		5	0.1779	0.15781	0.537035	9.66439	7.23085
511000	2015	内江市	Neijiang	0.309951	0.421188	0.369188		7	0.1787	0.170092	0.564319	9.75926	7.22542
511000	2016	内江市	Neijiang	0.307006	0.451018	0.405265		20	0.1793	0.199657	0.553918	9.79849	5.91056
511000	2017	内江市	Neijiang	0.334326	0.376156	0.415117		6	0.1781	0.176397	0.584177	9.83923	5.87061
511000	2018	内江市	Neijiang	0.302413	0.346933	0.445895		9	0.13321	0.179834	0.662794	9.84343	6.44432
511000	2019	内江市	Neijiang	0.31609	0.336995	0.447844		4	0.13301	0.245358	1.05092	9.53341	6.41851
511100	2007	乐山市	Leshan	0.554482	0.282739	0.421134		2	0.5238	0.153418	1.99575	9.59445	8.72742
511100	2008	乐山市	Leshan	0.552118	0.293424	0.482507		5	0.5238	0.175429	2.00206	9.6388	8.77038
511100	2009	乐山市	Leshan	0.536157	0.276055	0.511136		8	0.5238	0.174746	2.13012	9.82334	8.96487
511100	2010	乐山市	Leshan	0.514745	0.266242	0.44465		8	0.5241	0.182187	2.30762	10.0137	9.10959
511100	2011	乐山市	Leshan	0.511424	0.294449	0.518354		8	0.6052	0.200554	2.17838	10.0398	9.76274
511100	2012	乐山市	Leshan	0.504777	0.312792	0.52319		13	0.6131	0.20545	2.04638	10.1899	10.2333
511100	2013	乐山市	Leshan	0.4928	0.314042	0.514158		15	0.6398	0.188739	2.0034	10.3311	10.4667
511100	2014	乐山市	Leshan	0.509695	0.341344	0.523349		12	0.2157	0.179648	2.62707	10.4637	10.619
511100	2015	乐山市	Leshan	0.502158	0.32514	0.509884		20	0.2163	0.174158	2.72402	10.5499	10.7784
511100	2016	乐山市	Leshan	0.503191	0.377562	0.532172		28	0.2171	0.166343	2.89869	10.6025	10.9547
511100	2017	乐山市	Leshan	0.498704	0.347665	0.544268		21	0.2317	0.164637	2.94043	10.653	11.0922
511100	2018	乐山市	Leshan	0.521988	0.379774	0.583316		15	0.237594	0.164335	3.26784	10.6661	11.2249
511100	2019	乐山市	Leshan	0.507186	0.525465	0.63811		15	0.241236	0.177926	3.4796	10.6956	11.3299
511300	2007	南充市	Nanchong	0.289004	1.00347	0.36385		0	0.2791	0.14439	0.666121	8.91136	6.67588
511300	2008	南充市	Nanchong	0.292083	1.01755	0.300422		2	0.2347	0.164235	0.582902	9.04266	8.23986
511300	2009	南充市	Nanchong	0.297128	1.00738	0.309789		0	0.2388	0.190977	0.716598	9.14749	6.19668
511300	2010	南充市	Nanchong	0.305495	0.564912	0.310358		0	0.2444	0.221951	0.722454	9.26165	7.12013
511300	2011	南充市	Nanchong	0.303608	0.510298	0.360782		2	0.249	0.239004	0.679271	9.38465	7.52812
511300	2012	南充市	Nanchong	0.304357	0.576936	0.386386		1	0.2447	0.25463	0.688254	9.50568	8.57433
511300	2013	南充市	Nanchong	0.283794	0.534458	0.443022		7	0.2451	0.248456	0.680051	9.62342	9.65584
511300	2014	南充市	Nanchong	0.277118	0.614903	0.495422		7	0.2559	0.215582	0.672462	9.74418	9.94989
511300	2015	南充市	Nanchong	0.273975	1.00705	0.42746		8	0.2721	0.214113	0.649198	9.8328	9.30258
511300	2016	南充市	Nanchong	0.277924	1.016	0.552222		6	0.1567	0.218083	0.712154	9.89049	9.67929
511300	2017	南充市	Nanchong	0.277508	0.855716	0.551993		6	0.1283	0.199953	0.733217	9.9455	9.77815
511300	2018	南充市	Nanchong	0.27643	1.12954	0.559733		4	0.130025	0.212044	0.792481	9.93431	9.41995
511300	2019	南充市	Nanchong	0.278675	1.0052	0.569879		1	0.130314	0.253798	1.12593	9.72784	3.90509
511400	2007	眉山市	Meishan	0.375951	0.328858	0.162625		0	0.3182	0.175558	0.596808	8.6247	5.19702
511400	2008	眉山市	Meishan	0.372118	0.355096	0.361331		8	0.3255	0.200314	0.566756	8.71111	8.11248
511400	2009	眉山市	Meishan	0.356466	0.37927	0.362783		6	0.3273	0.198257	0.624461	8.88467	7.64313
511400	2010	眉山市	Meishan	0.365356	0.346097	0.337558		12	0.3313	0.213694	0.658214	8.95906	7.59908
511400	2011	眉山市	Meishan	0.335145	0.350622	0.373676		9	0.3343	0.228597	0.634653	9.11111	7.63874
511400	2012	眉山市	Meishan	0.331649	0.371214	0.383983		10	0.3376	0.238254	0.690238	9.23209	7.56212
511400	2013	眉山市	Meishan	0.376662	0.321239	0.363968		4	0.345	0.23144	0.759539	9.33692	8.42083
511400	2014	眉山市	Meishan	0.32799	0.404632	0.385966		9	0.3557	0.211445	0.815074	9.45631	8.82001
511400	2015	眉山市	Meishan	0.336135	0.429685	0.368373		6	0.3581	0.218328	0.887997	9.55662	8.9963
511400	2016	眉山市	Meishan	0.33275	0.429874	0.475417		21	0.1914	0.217438	0.942172	9.63659	9.83662
511400	2017	眉山市	Meishan	0.321168	0.37873	0.444035		24	0.1976	0.231685	1.01592	9.72095	9.85718
511400	2018	眉山市	Meishan	0.327921	0.398163	0.553092		17	0.199432	0.221485	1.07459	9.80392	9.87832
511400	2019	眉山市	Meishan	0.360074	0.408892	0.489067		8	0.218246	0.213435	1.1209	9.89826	9.92188
511500	2007	宜宾市	Yibin	0.414653	0.325395	0.159485		5	0.4003	0.266207	1.04794	8.33149	5.56044
511500	2008	宜宾市	Yibin	0.411997	0.32752	0.192551		4	0.4474	0.313271	0.946158	8.35977	5.88371
511500	2009	宜宾市	Yibin	0.415788	0.329	0.178104		4	0.4504	0.330556	1.0456	8.51497	6.22744
511500	2010	宜宾市	Yibin	0.459072	0.314868	0.272588		2	0.4604	0.338499	0.985977	8.62825	7.40162
511500	2011	宜宾市	Yibin	0.453155	0.329019	0.302405		2	0.4695	0.353788	0.940752	8.74902	7.85123
511500	2012	宜宾市	Yibin	0.419713	0.343488	0.329636		6	0.47	0.370914	0.993236	8.89195	8.01602
511500	2013	宜宾市	Yibin	0.421194	0.357231	0.408615		6	0.4738	0.353121	1.00472	9.0334	8.40785
511500	2014	宜宾市	Yibin	0.419022	0.365599	0.340437		10	0.4739	0.332312	0.997863	9.17258	8.5889
511500	2015	宜宾市	Yibin	0.444618	0.364421	0.344079		21	0.3183	0.314984	0.975798	9.29756	8.74533
511500	2016	宜宾市	Yibin	0.456591	0.455831	0.408958		18	0.3187	0.317371	0.980944	9.38806	9.0037
511500	2017	宜宾市	Yibin	0.478119	0.448563	0.437265		14	0.3187	0.318884	1.01238	9.47352	9.20659
511500	2018	宜宾市	Yibin	0.527617	0.463583	0.481332		16	0.301296	0.321717	1.09343	9.48668	8.39753
511500	2019	宜宾市	Yibin	0.4278	0.691609	0.555991		13	0.290563	0.325223	1.16601	9.55256	8.63319
511600	2007	广安市	Guang'an	0.418004	0.530441	0.225351		0	0.6505	0.117188	2.38295	9.93831	10.0398
511600	2008	广安市	Guang'an	0.415425	0.525373	0.249652		0	0.6351	0.154455	2.69027	9.9218	10.6656
511600	2009	广安市	Guang'an	0.398624	0.543803	0.294773		1	0.6812	0.149696	3.01374	10.1164	10.8844
511600	2010	广安市	Guang'an	0.386377	0.441982	0.393729		0	0.7078	0.163324	3.06483	10.1393	11.1614
511600	2011	广安市	Guang'an	0.383456	0.465583	0.31304		0	0.5895	0.176018	2.90409	10.2993	11.3154
511600	2012	广安市	Guang'an	0.369429	0.504214	0.297075		1	0.668	0.17453	2.71176	10.4427	11.4957
511600	2013	广安市	Guang'an	0.363146	0.449081	0.30086		2	0.2137	0.17151	2.67871	10.533	11.5903
511600	2014	广安市	Guang'an	0.356029	0.469257	0.337846		5	0.2117	0.159886	2.74747	10.5971	11.7961
511600	2015	广安市	Guang'an	0.34163	0.466422	0.311818		1	0.217	0.155113	3.01826	10.6744	11.827
511600	2016	广安市	Guang'an	0.33168	0.578201	0.376164		0	0.2208	0.160091	3.15188	10.7403	10.7033
511600	2017	广安市	Guang'an	0.322473	0.28779	0.350956		2	0.2206	0.159728	3.04456	10.826	10.7521
511600	2018	广安市	Guang'an	0.483187	0.347706	0.475172		2	0.223253	0.145347	3.12432	10.843	10.7746
511600	2019	广安市	Guang'an	0.495977	0.368045	0.40871		3	0.228156	0.126754	2.75702	11.0222	10.4756
511700	2007	达州市	Dazhou	0.478619	0.421392	0.220286		1	1.1033	0.138617	0.584203	9.01552	5.43768
511700	2008	达州市	Dazhou	0.499541	0.380048	0.29103		0	1.0265	0.148472	0.53937	9.12953	5.36902
511700	2009	达州市	Dazhou	0.487514	0.353678	0.330467		0	1.1562	0.160936	0.604573	9.24244	5.39446
511700	2010	达州市	Dazhou	0.486502	0.339114	0.296338		0	1.1339	0.180602	0.626426	9.3232	5.34807
511700	2011	达州市	Dazhou	0.476795	0.383137	0.267425		0	1.123	0.183642	0.606521	9.41929	5.55532
511700	2012	达州市	Dazhou	0.470822	0.398303	0.281997		4	1.0414	0.201355	0.614855	9.51761	6.32451
511700	2013	达州市	Dazhou	0.459138	0.395368	0.245932		4	1.0258	0.187674	0.642388	9.60429	6.79298
511700	2014	达州市	Dazhou	0.461243	0.360391	0.263828		8	1.0345	0.202601	0.689334	9.62494	6.36677
511700	2015	达州市	Dazhou	0.450802	0.347894	0.250594		9	0.8719	0.219996	0.765075	9.64345	5.66905
511700	2016	达州市	Dazhou	0.447258	0.410349	0.257766		6	0.808	0.225421	0.732056	9.70187	3.94191
511700	2017	达州市	Dazhou	0.467635	0.358591	0.330851		6	0.7593	0.227983	0.712683	9.74822	5.5558
511700	2018	达州市	Dazhou	0.475047	0.370492	0.396432		5	0.637673	0.237039	0.743951	9.74369	5.47799
511700	2019	达州市	Dazhou	0.467883	0.63551	0.463783		1	0.638156	0.205299	0.627336	9.98093	3.66991
511800	2007	雅安市	Ya'an	0.844257	0.486934	1		2	0.4026	0.12183	0.525218	9.78855	7.34154
511800	2008	雅安市	Ya'an	0.84853	0.438232	0.299545		2	0.409	0.121671	0.471568	9.90011	7.87758
511800	2009	雅安市	Ya'an	1.02756	0.42523	0.293585		0	0.4141	0.13912	0.590409	9.99714	7.90123
511800	2010	雅安市	Ya'an	0.8932	0.41678	0.353543		1	0.4308	0.145699	0.632314	10.011	7.32128
511800	2011	雅安市	Ya'an	0.88733	0.518146	0.386143		3	0.5901	0.159313	0.620227	10.1005	7.49827
511800	2012	雅安市	Ya'an	0.844155	0.446325	0.413972		7	0.5047	0.168729	0.63179	10.2721	7.80372
511800	2013	雅安市	Ya'an	0.838966	0.431114	0.351685		8	0.3416	0.185719	0.642613	10.3371	8.15074
511800	2014	雅安市	Ya'an	0.83787	0.434955	0.414043		8	0.2906	0.174989	0.65599	10.3903	8.18179
511800	2015	雅安市	Ya'an	0.817566	0.415185	0.424621		9	0.3397	0.179425	0.679967	10.4596	8.28341
511800	2016	雅安市	Ya'an	0.828908	0.66364	0.482389		18	0.4124	0.177876	0.688709	10.5012	8.36295
511800	2017	雅安市	Ya'an	0.836099	0.506693	0.423945		11	0.4052	0.185227	0.704443	10.5369	7.22139
511800	2018	雅安市	Ya'an	0.848761	0.496057	0.445735		8	0.377083	0.186072	0.765248	10.5494	6.70737
511800	2019	雅安市	Ya'an	1.01011	0.48361	1		1	0.415115	0.150098	0.687471	10.7834	5.35617
511900	2007	巴中市	Bazhong	0.743965	0.574688	0.27927		1	0.4909	0.224231	0.81428	8.52277	7.24288
511900	2008	巴中市	Bazhong	0.712184	0.529082	0.210565		1	0.4909	0.24184	0.727333	8.62471	6.27583
511900	2009	巴中市	Bazhong	0.704105	0.520011	0.171297		0	0.4927	0.278766	0.825361	8.77521	5.90546
511900	2010	巴中市	Bazhong	0.573421	0.472453	0.270129		0	0.503	0.237709	0.876578	8.88179	7.72051
511900	2011	巴中市	Bazhong	0.578346	1.03275	0.204997		1	0.4394	0.33297	0.843014	8.99942	7.8021
511900	2012	巴中市	Bazhong	0.580802	1.0394	0.238238		0	0.65	0.363044	0.800695	9.15309	7.95188
511900	2013	巴中市	Bazhong	0.643033	0.854583	0.338744		3	0.4617	0.334899	0.827302	9.26104	8.30707
511900	2014	巴中市	Bazhong	0.57511	1.0637	0.355231		1	0.4088	0.327836	0.893031	9.34885	8.39259
511900	2015	巴中市	Bazhong	0.553595	1.15198	0.350916		10	0.4529	0.348091	0.998064	9.46467	8.43459
511900	2016	巴中市	Bazhong	0.554668	1.03241	0.396621		7	0.4804	0.346682	0.976689	9.55631	4.26778
511900	2017	巴中市	Bazhong	0.587289	1.00269	0.410664		9	0.5172	0.350586	1.01793	9.61935	6.49476
511900	2018	巴中市	Bazhong	0.675413	1.03608	0.389204		12	0.522794	0.35401	1.0709	9.66261	5.64023
511900	2019	巴中市	Bazhong	0.608545	1.31062	0.407123		5	0.525147	0.28192	0.965292	9.89797	6.30818
512000	2007	资阳市	Ziyang	0.251411	1.03161	0.22036		0	0.2779	0.278153	0.610629	8.06092	7.42816
512000	2008	资阳市	Ziyang	0.241931	1.00897	0.285609		0	0.513	0.32428	0.600006	8.16869	7.09978
512000	2009	资阳市	Ziyang	0.234323	1.00494	0.326733		1	0.4207	0.347937	0.665751	8.33641	5.43669
512000	2010	资阳市	Ziyang	0.23147	0.777798	0.319019		1	0.4256	0.386145	0.75422	8.43605	7.6573
512000	2011	资阳市	Ziyang	0.233405	1.02017	0.327992		8	0.4289	0.383376	0.764578	8.55061	7.23903
512000	2012	资阳市	Ziyang	0.235215	1.02494	0.366402		3	0.4411	0.446521	0.757127	8.68201	8.03383
512000	2013	资阳市	Ziyang	0.23254	1.02172	0.425625		1	0.449	0.411623	0.729015	8.78004	7.79587
512000	2014	资阳市	Ziyang	0.222321	1.00248	0.442188		4	0.4867	0.493614	0.79627	8.80857	3.61613
512000	2015	资阳市	Ziyang	0.210872	1.0254	0.428818		17	0.4949	0.572136	0.870619	8.87563	4.50639
512000	2016	资阳市	Ziyang	0.230056	1.00668	0.490107		18	0.503	0.535657	0.84362	8.93058	8.72209
512000	2017	资阳市	Ziyang	0.228521	0.940955	0.396155		42	0.5149	0.500238	0.858571	8.96723	6.45429
512000	2018	资阳市	Ziyang	0.25856	1.12989	0.432699		27	0.524262	0.517139	0.905232	8.98737	8.57888
512000	2019	资阳市	Ziyang	0.34415	0.710843	0.447383		9	0.536066	0.536549	0.883708	9.24687	5.97739
520100	2007	贵阳市	Guiyang	0.313617	0.147942	0.6123		14	0.5136	0.342418	1.24821	8.60953	6.20391
520100	2008	贵阳市	Guiyang	0.301279	0.147756	0.61034		23	0.5136	0.364006	1.15363	8.70427	6.50261
520100	2009	贵阳市	Guiyang	0.301122	0.161704	0.572501		22	0.5146	0.393237	1.26471	8.89767	7.21035
520100	2010	贵阳市	Guiyang	0.295047	0.159046	0.664735		30	0.5473	0.411674	1.35054	9.02566	7.76113
520100	2011	贵阳市	Guiyang	0.296794	0.157025	0.567577		58	0.5955	0.372122	1.40214	9.15748	8.12283
520100	2012	贵阳市	Guiyang	0.29593	0.166292	0.655105		57	0.5154	0.502898	1.42748	9.30925	8.41618
520100	2013	贵阳市	Guiyang	0.305751	0.160789	0.638661		73	0.5242	0.454974	1.39352	9.42943	8.75948
520100	2014	贵阳市	Guiyang	0.322261	0.179152	0.639036		83	0.5608	0.488963	1.46256	9.45863	8.854
520100	2015	贵阳市	Guiyang	0.319348	0.187735	0.624798		100	0.6538	0.497363	1.43056	9.58232	8.8491
520100	2016	贵阳市	Guiyang	0.304266	0.19501	0.701461		146	0.6538	0.485216	1.39212	9.63209	6.58959
520100	2017	贵阳市	Guiyang	0.305044	0.186129	0.806506		152	0.6565	0.473654	1.37316	9.68619	6.40153
520100	2018	贵阳市	Guiyang	0.30057	0.251321	1		146	0.674145	0.476973	1.46544	9.68234	7.1942
520100	2019	贵阳市	Guiyang	0.298379	0.265833	1		90	0.698006	0.365699	1.19464	9.95285	5.38914
520200	2007	六盘水市	Liupanshui	0.455936	0.237164	1		0	0.7679	0.368312	0.938011	8.46004	7.265
520200	2008	六盘水市	Liupanshui	0.436646	0.250281	0.756896		1	0.74	0.329931	0.863075	8.50972	6.05983
520200	2009	六盘水市	Liupanshui	0.844957	0.238175	0.71893		0	0.4469	0.403776	0.899391	8.73161	2.95831
520200	2010	六盘水市	Liupanshui	0.850817	0.234334	0.441649		0	0.4658	0.459971	0.9352	8.82392	5.2865
520200	2011	六盘水市	Liupanshui	0.465345	0.221127	0.27202		2	0.412	0.483904	0.915405	8.9325	6.3337
520200	2012	六盘水市	Liupanshui	0.447896	0.186167	0.27439		2	0.42	0.463643	0.889744	9.10739	7.4833
520200	2013	六盘水市	Liupanshui	0.391683	0.172929	0.312697		0	0.444	0.47394	0.936811	9.19954	7.78368
520200	2014	六盘水市	Liupanshui	0.37941	0.172173	0.300662		7	0.4464	0.470402	0.997319	9.3192	6.14329
520200	2015	六盘水市	Liupanshui	0.359936	0.184639	0.355794		1	0.4516	0.426245	1.06671	9.42932	5.29914
520200	2016	六盘水市	Liupanshui	0.356269	0.204177	0.328144		7	0.4536	0.432951	1.06043	9.51769	4.11315
520200	2017	六盘水市	Liupanshui	0.345069	0.150449	0.394407		13	0.4538	0.43514	1.09597	9.57466	1.73429
520200	2018	六盘水市	Liupanshui	0.331463	0.150214	0.324153		13	0.456	0.442628	1.16376	9.59306	7.70953
520200	2019	六盘水市	Liupanshui	0.407368	0.118687	0.34936		8	0.4582	0.34449	0.972481	9.84283	6.38754
520300	2007	遵义市	Zunyi	0.414087	0.288215	0.367587		0	0.6337	0.284273	0.724364	8.4448	6.96467
520300	2008	遵义市	Zunyi	0.419247	0.311261	1		4	0.693	0.313379	0.713615	8.51176	6.48585
520300	2009	遵义市	Zunyi	0.415326	0.321393	0.309876		3	0.64	0.383469	0.77886	8.61783	7.51351
520300	2010	遵义市	Zunyi	0.415751	0.336996	0.345443		3	0.6975	0.418369	0.774915	8.73583	7.29464
520300	2011	遵义市	Zunyi	0.418281	0.334647	0.384241		4	0.7655	0.472752	0.799231	8.91516	7.55278
520300	2012	遵义市	Zunyi	0.425724	0.300244	0.411582		6	0.4539	0.455052	0.762087	9.13154	7.76087
520300	2013	遵义市	Zunyi	0.411051	0.292973	0.456823		3	0.494	0.43578	0.7716	9.26645	7.92966
520300	2014	遵义市	Zunyi	0.392209	0.317533	0.464098		4	0.5097	0.418058	0.811198	9.35922	8.25782
520300	2015	遵义市	Zunyi	0.372091	0.318913	0.376893		20	0.5543	0.403279	0.860546	9.46635	8.33919
520300	2016	遵义市	Zunyi	0.385234	0.359219	0.464176		34	0.5244	0.387407	0.804888	9.54518	4.51315
520300	2017	遵义市	Zunyi	0.38657	0.412784	0.475859		24	0.5375	0.402194	0.803559	9.59817	5.5603
520300	2018	遵义市	Zunyi	0.412075	0.422367	0.486041		39	0.554861	0.424278	0.800595	9.59536	5.62616
520300	2019	遵义市	Zunyi	0.444771	0.495959	0.50565		29	0.558272	0.361146	0.749571	9.75315	5.6336
520400	2007	安顺市	Anshun	0.379509	1.0098	1		0	0.0649	0.0912817	1.0721	10.647	8.33213
520400	2008	安顺市	Anshun	0.369962	0.550558	0.376078		0	0.0663	0.101172	1.10806	10.7736	8.45203
520400	2009	安顺市	Anshun	0.371097	0.44547	0.285059		3	0.5122	0.100462	1.19859	11.0014	8.8369
520400	2010	安顺市	Anshun	0.353774	0.389639	0.226437		1	0.5936	0.09502	1.35204	11.1068	8.84328
520400	2011	安顺市	Anshun	0.352089	0.293367	0.196565		2	0.6084	0.117426	1.47057	11.2341	8.96897
520400	2012	安顺市	Anshun	0.35255	0.255125	0.199089		4	0.7131	0.111215	1.49752	11.3712	9.06894
520400	2013	安顺市	Anshun	0.345663	0.243552	0.212224		1	0.5895	0.10878	1.57656	11.4448	9.83452
520400	2014	安顺市	Anshun	0.365049	0.242897	0.231666		7	0.7115	0.10743	1.77809	11.5039	8.49158
520400	2015	安顺市	Anshun	0.381088	0.230562	0.297753		6	0.7096	0.116694	1.96533	11.5779	7.98629
520400	2016	安顺市	Anshun	0.34967	0.264242	0.314391		7	0.7339	0.132334	2.22204	11.5991	8.24765
520400	2017	安顺市	Anshun	0.362247	0.238131	0.355592		9	0.7734	0.132641	2.51634	11.5093	8.25406
520400	2018	安顺市	Anshun	0.348808	0.247174	0.38442		5	0.892276	0.122865	2.74023	11.4221	9.24773
520400	2019	安顺市	Anshun	0.359691	0.231426	0.41622		3	0.833868	0.14974	3.05045	11.3569	7.70894
530100	2007	昆明市	Kunming	0.410341	0.252471	1		48	0.0649	0.0895707	0.426382	10.824	8.30413
530100	2008	昆明市	Kunming	0.408401	0.219385	1		60	0.0656	0.0870271	0.358666	11.0937	8.35029
530100	2009	昆明市	Kunming	0.402535	0.251408	0.791899		76	0.1954	0.0901713	0.375344	11.3133	7.72451
530100	2010	昆明市	Kunming	0.396785	0.251689	1		71	0.1977	0.0832903	0.421523	11.4271	7.71298
530100	2011	昆明市	Kunming	0.41016	0.255088	1		109	0.1977	0.083607	0.425773	11.6027	8.26987
530100	2012	昆明市	Kunming	0.399922	0.262572	1		172	0.1989	0.0853792	0.416438	11.7212	8.58069
530100	2013	昆明市	Kunming	0.387641	0.371955	0.851589		194	0.2	0.101415	0.465029	11.7406	8.64551
530100	2014	昆明市	Kunming	0.391853	0.471964	1		217	0.2079	0.0972663	0.504381	11.7938	7.49859
530100	2015	昆明市	Kunming	0.391606	0.415396	1		203	0.213	0.105662	0.589082	11.8275	7.47485
530100	2016	昆明市	Kunming	0.396464	0.421276	1		297	0.214	0.107135	0.621324	11.8701	7.22507
530100	2017	昆明市	Kunming	0.398889	0.504365	1		333	0.2157	0.0968761	0.868224	11.7059	5.07743
530100	2018	昆明市	Kunming	0.390976	0.519304	1		442	0.21878	0.123491	1.01577	11.5323	5.5001
530100	2019	昆明市	Kunming	0.392015	1.04043	1		259	0.219718	0.134315	1.10477	11.4303	7.75448
530300	2007	曲靖市	Qujing	0.436654	0.350931	0.333775		1	0.0248	0.145864	0.640234	10.4227	7.18322
530300	2008	曲靖市	Qujing	0.437883	0.360443	0.325068		1	0.0251	0.13107	0.600167	10.6082	8.58014
530300	2009	曲靖市	Qujing	0.434132	0.256589	0.270946		1	0.0293	0.176867	0.699084	10.8911	8.07767
530300	2010	曲靖市	Qujing	0.430383	0.231564	0.345106		0	0.0313	0.162458	0.715431	11.0103	8.78003
530300	2011	曲靖市	Qujing	0.420391	0.222088	0.307604		2	0.0309	0.161816	0.673157	11.186	9.24429
530300	2012	曲靖市	Qujing	0.41098	0.269995	0.303152		0	0.0311	0.166309	0.677586	11.3252	9.53528
530300	2013	曲靖市	Qujing	0.403239	0.249754	0.356415		10	0.0364	0.15915	0.833109	11.3284	9.79117
530300	2014	曲靖市	Qujing	0.417192	0.238538	0.278684		8	0.1995	0.157701	0.898628	11.3894	9.67965
530300	2015	曲靖市	Qujing	0.414263	0.253487	0.346351		19	0.8347	0.189862	0.989242	11.5489	8.09854
530300	2016	曲靖市	Qujing	0.416885	0.279955	0.394147		15	0.8188	0.232991	0.933002	11.5867	11.0894
530300	2017	曲靖市	Qujing	0.403666	0.213348	0.444071		22	0.8188	0.169246	1.14735	11.4795	10.385
530300	2018	曲靖市	Qujing	0.422038	0.22261	0.426486		16	0.838618	0.219865	1.16464	11.376	7.4219
530300	2019	曲靖市	Qujing	0.414294	0.299043	0.432036		14	0.834003	0.186875	1.20944	11.4677	7.42665
530400	2007	玉溪市	Yuxi	0.656005	0.442299	0.322136		0	0.1521	0.199529	0.473777	9.30532	10.9833
530400	2008	玉溪市	Yuxi	0.65454	0.447005	0.339434		3	0.1504	0.202733	0.415594	9.50367	11.135
530400	2009	玉溪市	Yuxi	0.653886	0.446704	0.383709		5	0.1502	0.204916	0.433271	9.71024	11.3257
530400	2010	玉溪市	Yuxi	0.653569	0.427477	0.324825		5	0.1593	0.202338	0.428944	9.87572	11.3911
530400	2011	玉溪市	Yuxi	0.630997	0.426369	0.434405		11	0.1526	0.202045	0.419502	10.0711	11.5379
530400	2012	玉溪市	Yuxi	0.552316	0.363598	0.469577		10	0.1589	0.207488	0.453531	10.2209	11.7242
530400	2013	玉溪市	Yuxi	0.528722	0.340834	0.701789		16	0.1692	0.206268	0.510463	10.285	11.7679
530400	2014	玉溪市	Yuxi	0.544234	0.342305	0.356347		13	0.1788	0.202682	0.589343	10.3451	11.8297
530400	2015	玉溪市	Yuxi	0.550092	0.358546	0.416632		21	0.1754	0.222984	0.624914	10.4086	11.8672
530400	2016	玉溪市	Yuxi	0.542027	0.329054	0.423126		11	0.1784	0.226997	0.714587	10.4506	11.9917
530400	2017	玉溪市	Yuxi	0.569149	0.299984	0.415286		11	0.1728	0.26557	0.949651	10.3145	12.0036
530400	2018	玉溪市	Yuxi	0.577545	0.268916	0.453211		14	0.171964	0.329207	1.20563	10.1706	12.0045
530400	2019	玉溪市	Yuxi	0.571833	1.03035	0.463104		13	0.173714	0.319217	1.17571	10.252	11.4266
530500	2007	保山市	Baoshan	0.611087	0.362051	0.101597		0	0.8536	0.14138	0.493089	9.65754	8.16693
530500	2008	保山市	Baoshan	0.612371	0.399542	0.0961769		0	0.8857	0.162941	0.436467	9.85463	8.2441
530500	2009	保山市	Baoshan	0.583579	0.383676	0.426301		0.5	0.6884	0.158552	0.413086	10.1267	8.29061
530500	2010	保山市	Baoshan	0.573406	0.349436	0.468078		1	0.7652	0.156775	0.394354	10.3177	8.24179
530500	2011	保山市	Baoshan	0.550364	0.320644	0.733214		3	0.6635	0.147375	0.364863	10.5062	8.32321
530500	2012	保山市	Baoshan	0.553785	0.31953	0.266522		0	0.6635	0.151053	0.360705	10.6622	9.95188
530500	2013	保山市	Baoshan	0.536468	0.32839	0.288936		1	0.6507	0.167426	0.394539	10.7086	8.80612
530500	2014	保山市	Baoshan	0.545041	0.328173	0.300941		3	0.5971	0.168648	0.390012	10.7816	9.00988
530500	2015	保山市	Baoshan	0.545997	0.304804	0.285578		2	0.5963	0.193472	0.492035	10.7878	9.44116
530500	2016	保山市	Baoshan	0.525554	0.310619	0.30653		0	0.5976	0.183687	0.508732	10.8314	9.42686
530500	2017	保山市	Baoshan	0.523322	0.255564	0.345427		1	0.5976	0.195011	0.642366	10.621	9.30892
530500	2018	保山市	Baoshan	0.529023	0.250061	0.365359		2	0.608224	0.288382	0.754333	10.3694	9.87697
530500	2019	保山市	Baoshan	0.622885	0.595546	0.377225		0	0.608885	0.299374	0.816535	10.3257	9.89574
530600	2007	昭通市	Zhaotong	0.532761	0.4442	1		0	0.0601	0.102702	0.437527	11.1189	10.8375
530600	2008	昭通市	Zhaotong	0.552889	0.508063	0.531076		0	0.1144	0.104601	0.399373	11.3751	10.9605
530600	2009	昭通市	Zhaotong	0.527812	0.486418	1		0	0.3451	0.107189	0.557936	11.6943	11.0718
530600	2010	昭通市	Zhaotong	0.518098	0.396684	1		0.5	0.3671	0.120607	0.590981	11.8649	11.1359
530600	2011	昭通市	Zhaotong	0.511388	0.323551	0.418149		1	0.3843	0.138766	0.609376	12.0091	11.1774
530600	2012	昭通市	Zhaotong	0.522228	0.299022	0.288868		1	0.3487	0.132152	0.606571	12.1761	10.8159
530600	2013	昭通市	Zhaotong	0.477452	0.312166	0.265864		2	0.3104	0.13112	0.598741	12.2394	11.0833
530600	2014	昭通市	Zhaotong	0.459183	0.312295	0.248429		1	0.2473	0.133585	0.63832	12.2633	10.7777
530600	2015	昭通市	Zhaotong	0.466131	0.309427	0.230592		0	0.2624	0.136861	0.63893	12.3073	10.5119
530600	2016	昭通市	Zhaotong	0.476468	0.335836	0.244537		2	0.2712	0.127127	0.658634	12.3458	11.1953
530600	2017	昭通市	Zhaotong	0.483966	0.267197	0.258786		0	0.2488	0.115723	0.752657	12.2182	10.2855
530600	2018	昭通市	Zhaotong	0.523669	0.277914	0.217464		0	0.264051	0.155845	0.857431	12.0992	9.64338
530600	2019	昭通市	Zhaotong	0.606579	0.443452	0.296775		1	0.273062	0.173835	0.901823	12.0304	9.88542
530700	2007	丽江市	Lijiang	0.699391	1.07055	1		0	0.195	0.190602	0.381337	9.6645	10.8577
530700	2008	丽江市	Lijiang	0.655874	0.765872	0.549429		0	0.2022	0.214999	0.357333	9.84635	11.102
530700	2009	丽江市	Lijiang	0.638722	0.587138	0.652574		0	0.2212	0.231728	0.438075	10.0765	11.2733
530700	2010	丽江市	Lijiang	0.617133	0.565031	0.465512		2	0.1374	0.223087	0.461947	10.2457	11.4095
530700	2011	丽江市	Lijiang	0.612093	0.332796	0.421128		0	0.1383	0.222582	0.424549	10.4398	11.514
530700	2012	丽江市	Lijiang	0.585416	0.297345	0.362596		1.5	0.148	0.22042	0.412368	10.6086	11.6101
530700	2013	丽江市	Lijiang	0.518392	0.307698	0.401017		3	0.1203	0.219507	0.432415	10.727	11.6415
530700	2014	丽江市	Lijiang	0.512074	0.339307	0.365026		2	0.1206	0.228951	0.481682	10.7502	11.4204
530700	2015	丽江市	Lijiang	0.504637	0.326672	0.361779		0	0.1272	0.234241	0.575854	10.8356	11.1258
530700	2016	丽江市	Lijiang	0.506546	0.724498	0.323871		5	0.1394	0.254637	0.663224	10.8552	11.3342
530700	2017	丽江市	Lijiang	0.517491	0.742734	0.381431		2	0.1387	0.302777	0.825785	10.6927	9.69621
530700	2018	丽江市	Lijiang	0.548859	1.05458	0.366609		1	0.139048	0.358642	0.922711	10.5418	9.52556
530700	2019	丽江市	Lijiang	0.616777	1.1051	0.411639		2	0.133472	0.385416	0.964734	10.4831	9.53358
530800	2007	普洱市	Pu'er	0.765681	0.353409	1		1	0.0475	0.168199	0.530259	9.70724	5.53108
530800	2008	普洱市	Pu'er	0.715492	0.350629	1		0.5	0.0454	0.183259	0.504679	9.86826	6.27404
530800	2009	普洱市	Pu'er	0.696774	0.320424	0.555755		0	0.0457	0.206873	0.551008	10.1022	7.30171
530800	2010	普洱市	Pu'er	0.691079	0.323081	0.415171		0	0.0558	0.204744	0.574081	10.1864	7.78199
530800	2011	普洱市	Pu'er	0.681505	0.349166	0.329962		0	0.0517	0.215264	0.568439	10.3434	8.47767
530800	2012	普洱市	Pu'er	0.665802	0.372628	0.306982		1	0.0519	0.224766	0.594839	10.468	8.88843
530800	2013	普洱市	Pu'er	0.644163	0.330092	0.286429		1	0.0548	0.230321	0.681671	10.512	9.17774
530800	2014	普洱市	Pu'er	0.646817	0.345927	0.271828		1	0.061	0.223412	0.735147	10.5858	8.46085
530800	2015	普洱市	Pu'er	0.635777	0.345771	0.282843		1	0.5093	0.2586	0.776438	10.6418	6.49854
530800	2016	普洱市	Pu'er	0.632701	0.404751	0.332073		0	0.4842	0.257683	0.829601	10.6759	5.11531
530800	2017	普洱市	Pu'er	0.658346	0.303355	0.332307		3	0.4791	0.285125	0.989495	10.586	6.937
530800	2018	普洱市	Pu'er	0.673136	0.278434	0.342117		4	0.476338	0.328	1.08901	10.4956	6.92753
530800	2019	普洱市	Pu'er	0.688756	0.431705	0.355232		1	0.4941	0.349013	1.05893	10.5554	7.02646
530900	2007	临沧市	Lincang	0.782136	0.64624	1		0	0.2869	0.198542	0.439669	9.23111	7.74726
530900	2008	临沧市	Lincang	0.759069	0.622131	0.334059		0	0.2977	0.208235	0.395644	9.41874	7.87241
530900	2009	临沧市	Lincang	0.783694	0.543273	0.314582		0	0.2592	0.227966	0.422283	9.5688	8.33775
530900	2010	临沧市	Lincang	0.742731	0.552358	1		3	0.0795	0.246702	0.4248	9.69342	8.45093
530900	2011	临沧市	Lincang	0.765654	0.445523	1		2	0.6518	0.270076	0.398571	9.86733	7.99562
530900	2012	临沧市	Lincang	0.711268	0.455021	0.614139		3	0.6691	0.29919	0.440956	9.99763	6.81881
530900	2013	临沧市	Lincang	0.693589	0.427206	0.28141		1	0.555	0.301383	0.518192	10.0748	6.69397
530900	2014	临沧市	Lincang	0.661218	0.564115	0.281289		0	0.5683	0.340145	0.56583	10.1541	7.451
530900	2015	临沧市	Lincang	0.669602	0.528624	0.302239		4	0.5322	0.348445	0.564659	10.2215	8.86119
530900	2016	临沧市	Lincang	0.669632	1.04781	0.309597		1	0.4965	0.322864	0.653656	10.2529	9.13627
530900	2017	临沧市	Lincang	0.662097	0.70633	0.345976		7	0.427	0.373503	0.825436	10.1246	9.5139
530900	2018	临沧市	Lincang	0.772415	0.68469	0.326329		2	0.442286	0.457556	0.961712	9.9909	10.3126
530900	2019	临沧市	Lincang	0.843559	1.04726	0.333624		2	0.439963	0.459415	0.970285	10.04	6.59501
610100	2007	西安市	Xi'an	0.259741	0.217659	0.472717		61	1.0556	0.0914276	1.50216	9.69576	11.2715
610100	2008	西安市	Xi'an	0.259368	0.223671	0.576999		60	1.0559	0.103646	1.47753	9.8052	11.2889
610100	2009	西安市	Xi'an	0.246832	0.284438	0.488846		97	1.0305	0.101631	1.64556	10.0183	11.2702
610100	2010	西安市	Xi'an	0.245153	0.324835	0.588458		153	1.0324	0.114644	2.03355	10.1132	11.4436
610100	2011	西安市	Xi'an	0.2461	0.328175	0.738273		257	0.9183	0.127989	1.95769	10.1881	11.6012
610100	2012	西安市	Xi'an	0.246691	0.332419	1		386	0.9301	0.136848	1.97779	10.2702	11.7782
610100	2013	西安市	Xi'an	0.248491	0.329382	0.725614		575	0.9091	0.149425	2.05228	10.3511	11.9942
610100	2014	西安市	Xi'an	0.246039	0.373391	0.830149		557	0.8852	0.149206	2.1076	10.4599	12.164
610100	2015	西安市	Xi'an	0.250078	0.447881	1		584	0.782	0.158112	2.364	10.5602	12.2893
610100	2016	西安市	Xi'an	0.250184	0.636002	1		695	0.8045	0.150631	2.44242	10.6346	12.4162
610100	2017	西安市	Xi'an	0.250686	0.735359	1		846	0.6107	0.13987	2.26915	10.6735	12.5352
610100	2018	西安市	Xi'an	0.250943	0.790121	1		906	0.703707	0.137951	2.36289	10.6681	12.6844
610100	2019	西安市	Xi'an	0.251579	1.09644	1		659	0.6767	0.133786	2.3886	10.7927	12.7732
610200	2007	铜川市	Tongchuan	0.369351	1.0351	1		0	0.7127	0.167	0.653366	9.04608	5.66875
610200	2008	铜川市	Tongchuan	0.344849	0.697465	0.600713		0	0.75	0.20086	0.546244	9.17663	5.45673
610200	2009	铜川市	Tongchuan	0.336622	0.37551	0.522148		0	0.726	0.216914	0.518584	9.3725	5.7772
610200	2010	铜川市	Tongchuan	0.337466	0.339898	0.474646		0	0.726	0.287422	0.422953	9.47938	5.73888
610200	2011	铜川市	Tongchuan	0.321008	0.324027	0.509534		0	0.748	0.274348	0.388881	9.61192	7.04214
610200	2012	铜川市	Tongchuan	0.322103	0.284918	0.514219		0	0.7516	0.263235	0.364916	9.7326	7.36485
610200	2013	铜川市	Tongchuan	0.323447	0.243034	0.475844		1	0.7336	0.252044	0.355755	9.87534	7.34822
610200	2014	铜川市	Tongchuan	0.347159	0.216437	0.457238		0	0.7336	0.254802	0.381675	9.9052	6.99254
610200	2015	铜川市	Tongchuan	0.3963	0.195179	0.467292		0	0.7336	0.276892	0.449395	9.95421	7.14355
610200	2016	铜川市	Tongchuan	0.397534	0.185892	0.492638		0	0.7336	0.310876	0.556769	9.91946	7.24875
610200	2017	铜川市	Tongchuan	0.410817	0.172611	0.530839		1	0.7602	0.335756	0.593945	9.99826	7.29067
610200	2018	铜川市	Tongchuan	0.424647	0.158008	0.603225		0	0.751455	0.390197	0.719195	9.94359	6.92877
610200	2019	铜川市	Tongchuan	0.342425	0.160217	0.665928		0	0.749636	0.34814	0.771366	10.0192	7.60174
610300	2007	宝鸡市	Baoji	0.374957	0.262297	0.504889		0	1.1462	0.0920588	0.446807	9.29335	7.47813
610300	2008	宝鸡市	Baoji	0.381086	0.258583	0.47224		1	0.9922	0.105411	0.381769	9.39912	7.67835
610300	2009	宝鸡市	Baoji	0.360167	0.265914	0.466236		4	0.8938	0.126721	0.444044	9.52566	7.74862
610300	2010	宝鸡市	Baoji	0.366231	0.25783	0.465354		4	0.7517	0.136324	0.447653	9.63269	7.13517
610300	2011	宝鸡市	Baoji	0.364113	0.255513	0.484519		7	0.5277	0.139261	0.442135	9.72397	8.00481
610300	2012	宝鸡市	Baoji	0.365292	0.275205	0.404941		7	0.5646	0.148097	0.460662	9.84352	8.06018
610300	2013	宝鸡市	Baoji	0.357758	0.254375	0.421551		9	0.517	0.142561	0.490656	9.93912	8.19501
610300	2014	宝鸡市	Baoji	0.333112	0.24397	0.462582		10	0.5245	0.143406	0.541526	10.0064	10.6321
610300	2015	宝鸡市	Baoji	0.332171	0.246504	0.539572		18	0.5352	0.147723	0.581729	10.1349	5.71921
610300	2016	宝鸡市	Baoji	0.332081	0.298339	0.419445		22	0.5463	0.146489	0.612151	10.2243	5.75052
610300	2017	宝鸡市	Baoji	0.329847	0.38939	0.462624		21	0.5589	0.138973	0.631606	10.3133	8.23917
610300	2018	宝鸡市	Baoji	0.33618	0.448493	0.530683		26	0.571465	0.14581	0.682043	10.3232	8.42982
610300	2019	宝鸡市	Baoji	0.334059	0.420681	0.585658		7	0.600256	0.157473	0.809383	10.2913	8.61999
610400	2007	咸阳市	Xianyang	0.16636	0.322512	0.255576		17	1.1222	0.103497	0.453317	9.0044	8.01536
610400	2008	咸阳市	Xianyang	0.167705	0.331149	0.369295		25	1.1111	0.11155	0.353585	9.1669	7.78965
610400	2009	咸阳市	Xianyang	0.164273	0.296939	0.352743		12	1.1483	0.122729	0.420057	9.29516	7.86832
610400	2010	咸阳市	Xianyang	0.164016	0.290574	0.200117		19	1.1093	0.137803	0.413822	9.44003	7.64283
610400	2011	咸阳市	Xianyang	0.16419	0.329427	0.276109		53	1.1332	0.139708	0.397418	9.55434	8.13618
610400	2012	咸阳市	Xianyang	0.163457	0.335647	0.336469		38	1.1469	0.150198	0.410531	9.66045	8.22315
610400	2013	咸阳市	Xianyang	0.16522	0.333227	0.361426		33	1.2027	0.142844	0.409782	9.8002	8.27123
610400	2014	咸阳市	Xianyang	0.164937	0.350062	0.380944		15	1.2047	0.131067	0.43412	9.92448	8.58743
610400	2015	咸阳市	Xianyang	0.165326	0.346674	0.411371		20	0.2007	0.139241	0.47713	10.006	8.89434
610400	2016	咸阳市	Xianyang	0.166704	0.459742	0.423973		16	0.2	0.141748	0.47754	10.1151	6.99751
610400	2017	咸阳市	Xianyang	0.169066	0.410986	0.477205		18	0.2007	0.151166	0.557063	10.1526	8.29969
610400	2018	咸阳市	Xianyang	0.168304	0.456313	0.490313		28	0.201596	0.145826	0.626634	10.1749	8.42938
610400	2019	咸阳市	Xianyang	0.170499	0.403695	0.529229		26	0.745942	0.183946	0.793916	10.0836	8.51863
610500	2007	渭南市	Weinan	0.188678	0.343423	0.383277		0	0.2548	0.136228	0.685406	8.60707	7.79509
610500	2008	渭南市	Weinan	0.188681	0.299353	1		2	0.2176	0.16942	0.653144	8.64339	8.16516
610500	2009	渭南市	Weinan	0.18666	0.319041	0.300911		2	0.229	0.177792	0.589445	8.93292	7.96499
610500	2010	渭南市	Weinan	0.187502	0.291701	0.390538		13	0.2339	0.192534	0.588353	9.05051	7.5056
610500	2011	渭南市	Weinan	0.186281	0.281978	0.381741		33	0.1995	0.191768	0.529015	9.20288	7.91387
610500	2012	渭南市	Weinan	0.179943	0.294477	0.37086		51	0.2079	0.210095	0.539542	9.282	8.08771
610500	2013	渭南市	Weinan	0.180974	0.282639	0.344186		33	0.2178	0.204493	0.538185	9.41239	7.85939
610500	2014	渭南市	Weinan	0.178912	0.279189	0.347409		94	0.2228	0.206083	0.5699	9.48288	6.44683
610500	2015	渭南市	Weinan	0.178737	0.283501	0.372386		106	0.2022	0.228062	0.626647	9.56865	6.46197
610500	2016	渭南市	Weinan	0.175871	0.263639	0.400707		115	0.2057	0.236804	0.695509	9.59158	6.59099
610500	2017	渭南市	Weinan	0.175713	0.129014	0.421036		25	0.2049	0.246967	0.648897	9.65181	6.09256
610500	2018	渭南市	Weinan	0.17548	0.1176	0.426233		69	0.206592	0.25229	0.657981	9.70756	6.0723
610500	2019	渭南市	Weinan	0.177721	0.113824	0.431263		10	0.207079	0.255403	0.678245	9.7304	6.06196
610600	2007	延安市	Yan'an	0.417744	0.558905	0.267247		0	0.8162	0.165666	0.360316	9.88148	6.12367
610600	2008	延安市	Yan'an	0.416795	0.487868	0.304452		0	0.8162	0.182995	0.343812	9.9242	6.27104
610600	2009	延安市	Yan'an	0.418984	0.44615	0.270027		0	0.8162	0.215492	0.414758	9.9333	7.54176
610600	2010	延安市	Yan'an	0.411124	0.43852	0.276199		1	0.8162	0.217643	0.407682	10.0392	6.85813
610600	2011	延安市	Yan'an	0.396346	0.406264	0.3069		2	0.8549	0.201029	0.368722	10.1674	7.28117
610600	2012	延安市	Yan'an	0.390879	0.379029	0.29057		3	0.9299	0.207897	0.375189	10.2545	7.3695
610600	2013	延安市	Yan'an	0.415486	0.325445	0.300548		7	0.9188	0.217614	0.418624	10.29	7.37999
610600	2014	延安市	Yan'an	0.400005	0.29048	0.332145		6	0.7527	0.223948	0.49033	10.3299	7.63771
610600	2015	延安市	Yan'an	0.395562	0.230765	0.34428		6	0.63	0.263303	0.693157	10.2256	6.35008
610600	2016	延安市	Yan'an	0.393746	0.251092	0.361231		4	0.6368	0.302281	0.854537	10.1279	7.00648
610600	2017	延安市	Yan'an	0.399279	0.217781	0.394949		9	0.6598	0.269146	0.846201	10.2712	7.46253
610600	2018	延安市	Yan'an	0.403926	0.320018	0.409248		4	0.671447	0.255106	0.761516	10.4292	7.35117
610600	2019	延安市	Yan'an	0.37662	0.320896	0.405059		3	0.66903	0.268736	0.792928	10.4782	7.9057
610700	2007	汉中市	Hanzhong	0.436241	0.33838	0.226947		0	1.4161	0.166313	0.615823	8.59491	7.27736
610700	2008	汉中市	Hanzhong	0.439502	0.357833	0.112145		0	0.4256	0.220417	0.505599	8.68772	7.56774
610700	2009	汉中市	Hanzhong	0.441592	0.350848	0.387365		1	0.4758	0.280606	0.581185	8.85542	5.91656
610700	2010	汉中市	Hanzhong	0.440182	0.333489	0.390988		0	0.4762	0.248746	0.58873	8.98181	5.81985
610700	2011	汉中市	Hanzhong	0.433015	0.343782	0.319119		4	0.4403	0.242617	0.537389	9.12975	6.13521
610700	2012	汉中市	Hanzhong	0.417357	0.333161	0.322642		2	0.4476	0.259533	0.53334	9.24291	5.91732
610700	2013	汉中市	Hanzhong	0.416044	0.386503	0.328011		4	0.4522	0.243117	0.557821	9.37608	7.34789
610700	2014	汉中市	Hanzhong	0.406276	0.392056	0.34216		5	0.4595	0.236114	0.559858	9.50013	7.34893
610700	2015	汉中市	Hanzhong	0.400056	0.410109	0.342534		10	0.4346	0.2429	0.591649	9.61511	4.04046
610700	2016	汉中市	Hanzhong	0.419173	0.376019	0.356781		13	0.4402	0.242261	0.588165	9.71104	6.12541
610700	2017	汉中市	Hanzhong	0.414772	0.271706	0.379909		16	0.4013	0.233778	0.580412	9.81366	6.70891
610700	2018	汉中市	Hanzhong	0.417293	0.48486	0.403995		9	0.432619	0.232367	0.575435	9.88424	7.50019
610700	2019	汉中市	Hanzhong	0.42814	0.56786	0.413042		14	0.43581	0.247995	0.620496	9.91845	7.78921
610800	2007	榆林市	Yulin	0.268569	0.4422	0.737319		0.5	0.2689	0.142643	0.6041	9.49363	6.2065
610800	2008	榆林市	Yulin	0.266216	0.33982	0.73815		1	0.2689	0.122176	0.464092	9.81207	7.42903
610800	2009	榆林市	Yulin	0.263506	0.469258	0.541605		2	0.2689	0.13137	0.51988	10.0581	7.85742
610800	2010	榆林市	Yulin	0.254526	0.495818	0.411011		1	0.2941	0.135022	0.511662	10.2648	9.02976
610800	2011	榆林市	Yulin	0.254336	0.440636	0.430287		3	0.2941	0.137915	0.51451	10.4248	8.68608
610800	2012	榆林市	Yulin	0.259151	0.433521	0.461037		4	0.3193	0.1494	0.579831	10.5321	8.61335
610800	2013	榆林市	Yulin	0.268627	0.317141	0.426694		7	0.3193	0.148316	0.633638	10.5722	7.78353
610800	2014	榆林市	Yulin	0.263333	0.234313	0.52519		8	0.3437	0.144944	0.662783	10.6081	7.8187
610800	2015	榆林市	Yulin	0.263676	0.272651	0.390422		16	0.2227	0.177256	0.77553	10.5363	4.41084
610800	2016	榆林市	Yulin	0.262759	0.326192	0.403344		11	0.3519	0.169896	0.713773	10.5908	6.14205
610800	2017	榆林市	Yulin	0.261078	0.315961	0.425424		15	0.3566	0.165158	0.598196	10.7305	6.69669
610800	2018	榆林市	Yulin	0.247751	0.352323	0.406675		13	0.35257	0.168623	0.54014	10.8376	6.92778
610800	2019	榆林市	Yulin	0.244697	0.353761	0.431661		4	0.331173	0.179767	0.513175	10.8908	7.8359
610900	2007	安康市	Ankang	0.624371	0.470077	0.425819		0	0.9926	0.186288	0.669807	8.38854	5.99375
610900	2008	安康市	Ankang	0.644375	0.42514	0.263604		0	1.0379	0.248963	0.594034	8.50683	10.3598
610900	2009	安康市	Ankang	0.864757	0.469345	0.230659		1	1.1233	0.285767	0.645196	8.67079	5.46636
610900	2010	安康市	Ankang	0.782858	0.340531	0.159591		0	1.125	0.336851	0.646188	8.76414	5.38903
610900	2011	安康市	Ankang	0.787602	0.379383	1		0	0.9714	0.311172	0.635084	8.89145	6.74486
610900	2012	安康市	Ankang	0.758571	0.396079	0.485454		1	0.2003	0.326584	0.621785	9.05301	6.9597
610900	2013	安康市	Ankang	0.713532	0.38777	0.407502		0	0.201	0.309666	0.633716	9.22397	6.02973
610900	2014	安康市	Ankang	0.646631	0.45868	0.371818		2	0.2016	0.296961	0.688029	9.3639	6.35398
610900	2015	安康市	Ankang	0.618792	0.395614	0.412916		3	0.2028	0.290763	0.708386	9.52825	6.64347
610900	2016	安康市	Ankang	0.607398	1.04232	0.42239		1	0.2125	0.293999	0.743907	9.62831	6.84933
610900	2017	安康市	Ankang	0.590683	1.00273	0.429188		1	0.2169	0.281587	0.732857	9.72544	6.96809
610900	2018	安康市	Ankang	0.594747	1.23519	0.386663		3	0.219188	0.281942	0.680279	9.84902	7.07773
610900	2019	安康市	Ankang	0.602829	1.12305	0.397625		2	0.219562	0.311949	0.723528	9.87447	7.5721
611000	2007	商洛市	Shangluo	0.614577	0.436528	0.232145		0	0.0613	0.236833	0.633294	8.27663	3.98538
611000	2008	商洛市	Shangluo	0.607133	0.448056	0.313813		0.5	0.0609	0.273438	0.559712	8.43124	5.43187
611000	2009	商洛市	Shangluo	0.617206	0.46431	0.444176		1	0.0549	0.289026	0.585938	8.6932	7.72331
611000	2010	商洛市	Shangluo	0.536293	0.390822	0.409774		1	0.0559	0.315484	0.547394	8.84725	7.05828
611000	2011	商洛市	Shangluo	0.529878	0.389542	0.356684		1	0.3307	0.294257	0.516673	8.98389	7.03832
611000	2012	商洛市	Shangluo	0.516785	0.403095	0.454163		1	0.381	0.31662	0.524719	9.09965	7.36485
611000	2013	商洛市	Shangluo	0.502699	0.392495	0.289789		3	0.3925	0.286442	0.479524	9.26283	6.98892
611000	2014	商洛市	Shangluo	0.499767	0.396513	0.289154		1	0.4125	0.283268	0.494771	9.3806	8.23315
611000	2015	商洛市	Shangluo	0.504822	0.407937	0.277517		4	0.392	0.291929	0.543074	9.5055	8.66147
611000	2016	商洛市	Shangluo	0.504735	0.299783	0.276375		2	0.5988	0.275962	0.559904	9.62522	7.57566
611000	2017	商洛市	Shangluo	0.496606	0.238563	0.339177		3	0.6058	0.278683	0.608167	9.65972	8.20769
611000	2018	商洛市	Shangluo	0.487369	0.263583	0.347834		4	0.65625	0.294562	0.618416	9.72239	8.40081
611000	2019	商洛市	Shangluo	0.555702	0.279337	0.35563		2	0.6045	0.356716	0.683955	9.72489	8.65612
620100	2007	兰州市	Lanzhou	0.277082	0.185085	0.690597		12	1.0555	0.113678	1.8377	9.84793	9.26702
620100	2008	兰州市	Lanzhou	0.276855	0.207951	1		25	1.0271	0.117762	1.7964	9.94059	8.0423
620100	2009	兰州市	Lanzhou	0.276539	0.229657	1		16	1.0264	0.129413	2.16763	10.0616	8.1712
620100	2010	兰州市	Lanzhou	0.278334	0.239139	0.876933		31	0.965	0.133522	2.14404	10.158	7.29986
620100	2011	兰州市	Lanzhou	0.277426	0.244038	1		63	0.9325	0.129027	2.14545	10.2946	7.09148
620100	2012	兰州市	Lanzhou	0.264668	0.257473	0.657537		73	0.9361	0.129553	2.34864	10.4383	6.26943
620100	2013	兰州市	Lanzhou	0.260401	0.260321	0.614316		100	0.8931	0.136432	2.48142	10.427	7.30961
620100	2014	兰州市	Lanzhou	0.258465	0.286605	0.588417		100	0.5992	0.139986	2.80504	10.5354	8.25293
620100	2015	兰州市	Lanzhou	0.257696	0.298457	0.611565		90	0.754	0.164124	3.28819	10.8067	9.24074
620100	2016	兰州市	Lanzhou	0.257373	0.449211	0.644951		129	0.7377	0.187331	3.71055	10.8985	10.1707
620100	2017	兰州市	Lanzhou	0.249134	0.434634	0.694967		125	0.7313	0.171689	3.85618	10.9659	8.93202
620100	2018	兰州市	Lanzhou	0.248992	0.486061	0.722415		115	0.710979	0.170381	4.02883	11.0083	9.47366
620100	2019	兰州市	Lanzhou	0.250364	0.561129	0.807138		80	0.781747	0.160966	4.23987	11.0206	8.58546
620200	2007	嘉峪关市	Jiayuguan	0.492711	0.445637	1		0	0.1503	0.065357	1.07557	10.9081	2.30935
620200	2008	嘉峪关市	Jiayuguan	0.51429	0.695447	1		0	0.1505	0.0664775	1.01197	11.0231	2.27158
620200	2009	嘉峪关市	Jiayuguan	0.55418	1.00846	1		0	0.155	0.0644311	1.12736	11.0474	2.3031
620200	2010	嘉峪关市	Jiayuguan	0.613303	0.473329	1		0	0.1656	0.0661472	0.946458	11.0687	2.23469
620200	2011	嘉峪关市	Jiayuguan	0.634304	0.470224	0.929453		0	0.172	0.0712586	0.973782	11.3494	2.16708
620200	2012	嘉峪关市	Jiayuguan	0.613588	0.457635	1		0	0.2098	0.072914	1.10608	11.466	2.1658
620200	2013	嘉峪关市	Jiayuguan	0.735636	0.33722	1		0	0.2035	0.099647	1.56046	11.2802	2.16404
620200	2014	嘉峪关市	Jiayuguan	0.684693	0.315656	0.864773		3	0.1916	0.0907469	1.47008	11.1713	2.1691
620200	2015	嘉峪关市	Jiayuguan	1.32556	0.255793	1		1	0.1826	0.132072	2.23869	11.1723	2.234
620200	2016	嘉峪关市	Jiayuguan	0.653246	0.201532	1		7	0.1844	0.158244	3.18608	10.9428	2.25282
620200	2017	嘉峪关市	Jiayuguan	0.680954	0.222726	1		11	0.1819	0.132116	2.44357	11.2304	2.22974
620200	2018	嘉峪关市	Jiayuguan	0.792782	0.307628	1		3	0.0677778	0.108652	1.77692	11.5461	2.19388
620200	2019	嘉峪关市	Jiayuguan	1.00169	0.291827	1		2	0.0665497	0.112588	1.89278	11.4762	2.18243
620300	2007	金昌市	Jinchang	0.253762	1.0877	1		1	0.3614	0.0747433	0.381612	10.523	3.74284
620300	2008	金昌市	Jinchang	0.252453	0.475191	1		0	0.3893	0.0426229	0.569484	10.3889	3.70183
620300	2009	金昌市	Jinchang	0.244092	0.409947	0.999971		1	0.3914	0.109819	0.832101	10.4198	3.73607
620300	2010	金昌市	Jinchang	0.238512	0.368049	1		3	0.4298	0.116496	0.668327	10.4445	3.66165
620300	2011	金昌市	Jinchang	0.231164	0.316175	1		7	0.4519	0.123284	0.651817	10.4663	3.58765
620300	2012	金昌市	Jinchang	0.218036	0.257457	1		5	0.4583	0.137967	0.589798	10.5074	5.64114
620300	2013	金昌市	Jinchang	0.216557	0.224385	1		2	0.4433	0.153312	0.703315	10.536	5.63916
620300	2014	金昌市	Jinchang	0.202562	0.203147	0.750742		8	0.4512	0.196489	0.874017	10.5556	5.64486
620300	2015	金昌市	Jinchang	0.200449	0.179378	0.699156		13	0.3702	0.232381	1.48941	10.5252	5.71758
620300	2016	金昌市	Jinchang	0.19634	0.174844	0.647218		3	0.3692	0.276503	1.71444	10.4622	5.73857
620300	2017	金昌市	Jinchang	0.197231	0.18268	0.919131		8	0.3614	0.269521	1.48128	10.5001	5.71283
620300	2018	金昌市	Jinchang	0.233103	0.205093	1		17	0.327916	0.23752	1.29074	10.6583	5.67269
620300	2019	金昌市	Jinchang	0.223978	0.265518	1		6	0.372275	0.195022	0.906908	10.8975	5.65984
620400	2007	白银市	Baiyin	0.402359	0.30939	0.500968		0	0.4387	0.154319	0.40882	9.18001	3.9845
620400	2008	白银市	Baiyin	0.394277	0.312504	0.34596		0	0.4387	0.175343	0.391448	9.29137	3.94328
620400	2009	白银市	Baiyin	0.392112	0.300682	0.334433		1	0.4391	0.222288	0.523652	9.40077	3.9777
620400	2010	白银市	Baiyin	0.400056	0.280682	0.309963		1	0.4071	0.231798	0.599783	9.4792	3.90287
620400	2011	白银市	Baiyin	0.381176	0.278241	0.345465		0	0.4071	0.224621	0.599417	9.59736	3.82844
620400	2012	白银市	Baiyin	0.344149	0.279548	0.328722		5	0.416	0.260145	0.643238	9.76019	6.72819
620400	2013	白银市	Baiyin	0.326593	0.274865	0.386587		11	0.4199	0.25412	0.71154	9.81671	5.15928
620400	2014	白银市	Baiyin	0.331783	0.222091	0.422335		12	0.421	0.256776	0.909895	9.78297	3.39746
620400	2015	白银市	Baiyin	0.329536	0.206263	0.407618		3	0.4255	0.301322	1.17879	9.80967	6.02052
620400	2016	白银市	Baiyin	0.331377	0.216081	0.446247		10	0.4418	0.363517	1.31701	9.842	4.6213
620400	2017	白银市	Baiyin	0.356672	1.06877	0.464399		10	0.4445	0.35553	1.39198	9.83479	7.50558
620400	2018	白银市	Baiyin	0.358906	0.259841	0.47425		10	0.356579	0.317161	1.28056	9.92166	8.13084
620400	2019	白银市	Baiyin	0.331995	0.236042	0.464128		5	0.29614	0.391392	1.37961	9.86294	8.11795
620500	2007	天水市	Tianshui	0.364405	0.385775	1		0	1.1694	0.251691	0.476172	8.42492	5.13575
620500	2008	天水市	Tianshui	0.317216	0.338941	1		0	1.1694	0.334876	0.469008	8.51989	5.34177
620500	2009	天水市	Tianshui	0.341381	0.34825	0.81909		0	1.1694	0.381934	0.613618	8.6857	6.86057
620500	2010	天水市	Tianshui	0.344848	0.297454	0.727277		0	1.166	0.371274	0.716112	8.73386	6.45976
620500	2011	天水市	Tianshui	0.338548	0.288488	0.357934		0	1.1602	0.37152	0.757042	8.82477	5.47187
620500	2012	天水市	Tianshui	0.334585	0.337293	0.329976		2	1.1362	0.385455	0.798477	8.95082	4.51692
620500	2013	天水市	Tianshui	0.330636	0.317192	0.36123		5	1.139	0.382746	0.853294	9.03842	3.9336
620500	2014	天水市	Tianshui	0.325795	0.337889	0.376859		5	1.1393	0.342984	0.906089	9.22091	2.38547
620500	2015	天水市	Tianshui	0.333158	0.354221	0.403384		6	1.1515	0.40436	1.15994	9.34409	2.45194
620500	2016	天水市	Tianshui	0.336752	0.553709	0.398869		3	1.1595	0.425961	1.26775	9.41901	2.4712
620500	2017	天水市	Tianshui	0.340727	0.579358	1		3	1.1602	0.465768	1.39716	9.40738	2.44759
620500	2018	天水市	Tianshui	0.347573	0.651577	1		2	1.161	0.446807	1.46874	9.44936	2.41086
620500	2019	天水市	Tianshui	0.319431	0.598211	0.379219		5	1.161	0.491961	1.70761	9.4068	2.39913
620600	2007	武威市	Wuwei	0.181608	0.609479	0.433189		0	0.9253	0.158401	0.44152	9.01215	7.76445
620600	2008	武威市	Wuwei	0.180503	0.535464	0.306934		0	0.9882	0.215321	0.42017	9.03654	7.5177
620600	2009	武威市	Wuwei	0.190011	0.439868	0.344497		0	0.9028	0.317757	0.607706	8.9789	8.20867
620600	2010	武威市	Wuwei	0.190144	0.369236	0.373427		0	0.8947	0.329209	0.704343	9.11301	8.9799
620600	2011	武威市	Wuwei	0.187609	0.783521	0.429411		0	0.9784	0.356202	0.74364	9.20934	8.01381
620600	2012	武威市	Wuwei	0.179641	0.804174	0.42325		3	1.0226	0.358888	0.796475	9.44291	7.69057
620600	2013	武威市	Wuwei	0.178946	0.269236	1		3	1.0419	0.34997	1.04719	9.55866	7.83099
620600	2014	武威市	Wuwei	0.17109	0.289113	0.428362		3	1.05	0.371364	1.29964	9.62525	8.00721
620600	2015	武威市	Wuwei	0.173977	0.309122	0.516947		2	1.0613	0.412995	1.67281	9.71706	8.01445
620600	2016	武威市	Wuwei	0.173742	0.50723	1		4	1.0333	0.381034	1.66515	9.83692	8.44177
620600	2017	武威市	Wuwei	0.170096	0.422151	0.365539		10	1.0197	0.469667	1.89772	9.74617	6.90897
620600	2018	武威市	Wuwei	0.160601	0.43818	1		11	0.190696	0.428543	1.76736	9.79755	4.02652
620600	2019	武威市	Wuwei	0.164318	0.456445	0.406216		9	0.190808	0.419255	1.73784	9.82379	2.09833
620700	2007	张掖市	Zhangye	0.295474	0.390875	1		2	0.5671	0.183824	0.563432	9.14751	6.02388
620700	2008	张掖市	Zhangye	0.297282	0.381996	1		0	0.5839	0.220954	0.519911	9.24597	5.68889
620700	2009	张掖市	Zhangye	0.301806	0.393082	0.484629		0	0.554	0.276562	0.59021	9.39776	5.30749
620700	2010	张掖市	Zhangye	0.305466	0.322676	0.405697		0	0.5705	0.277118	0.62218	9.41993	4.50539
620700	2011	张掖市	Zhangye	0.28638	0.312425	0.419786		1	0.5431	0.29133	0.643305	9.53192	6.33438
620700	2012	张掖市	Zhangye	0.281373	0.426411	0.444389		4	0.3393	0.292388	0.754391	9.65931	6.94869
620700	2013	张掖市	Zhangye	0.269475	0.424384	0.488024		2	0.0941	0.286963	0.874777	9.79401	7.32496
620700	2014	张掖市	Zhangye	0.267135	0.310908	0.487116		3	0.0928	0.298209	1.08	9.886	7.69941
620700	2015	张掖市	Zhangye	0.26668	0.294815	0.464297		3	0.1222	0.330564	1.29984	9.98809	6.40908
620700	2016	张掖市	Zhangye	0.269052	0.316962	0.507404		10	0.1229	0.363785	1.38965	10.0703	6.05008
620700	2017	张掖市	Zhangye	0.266086	0.349768	0.528251		4	0.1235	0.436383	1.61601	9.98534	5.40388
620700	2018	张掖市	Zhangye	0.2678	0.365571	0.548064		5	0.13515	0.394902	1.55023	10.0235	3.40059
620700	2019	张掖市	Zhangye	0.271685	0.401605	0.512822		3	0.1457	0.342227	1.43664	10.107	5.34982
620800	2007	平凉市	Pingliang	0.282672	0.331759	0.356503		0.5	0.1009	0.252085	1.0025	8.58898	5.91657
620800	2008	平凉市	Pingliang	0.279996	0.333428	0.402522		0	0.1035	0.315712	0.952292	8.70994	4.09903
620800	2009	平凉市	Pingliang	0.277636	0.279874	0.293794		0	0.1051	0.387626	1.08757	8.84953	4.72514
620800	2010	平凉市	Pingliang	0.278189	0.262624	0.301536		1	0.1089	0.370266	1.0995	8.93423	5.0185
620800	2011	平凉市	Pingliang	0.268157	0.228849	0.330827		1	0.1133	0.369984	1.02459	9.02796	5.48362
620800	2012	平凉市	Pingliang	0.256388	0.196945	0.474803		0	0.118	0.3823	0.90691	9.18346	5.83115
620800	2013	平凉市	Pingliang	0.248509	0.188699	0.443652		0	0.1188	0.381145	0.937118	9.24028	3.46025
620800	2014	平凉市	Pingliang	0.252059	0.181252	0.408627		1	0.1282	0.39335	1.13637	9.26567	4.87785
620800	2015	平凉市	Pingliang	0.264492	0.165653	0.377152		2	0.1311	0.464166	1.35284	9.33312	6.02419
620800	2016	平凉市	Pingliang	0.262942	0.180711	0.401633		2	0.1332	0.470732	1.34184	9.40508	6.51844
620800	2017	平凉市	Pingliang	0.258366	0.147679	0.409888		1	0.1291	0.54127	1.67047	9.34422	4.3364
620800	2018	平凉市	Pingliang	0.2597	0.159968	0.41112		1	0.117647	0.538373	1.58652	9.41211	2.74025
620800	2019	平凉市	Pingliang	0.240888	0.20341	0.434322		0	0.120392	0.529096	1.43626	9.54459	5.73885
620900	2007	酒泉市	Jiuquan	0.0815339	0.445579	1		2	0.4159	0.133108	0.497536	9.79291	2.46101
620900	2008	酒泉市	Jiuquan	0.079729	0.426202	0.587082		0	0.1328	0.145446	0.431018	9.92639	2.42264
620900	2009	酒泉市	Jiuquan	0.0821919	0.517813	0.522963		0	0.1328	0.143195	0.4637	10.2131	2.45466
620900	2010	酒泉市	Jiuquan	0.0806324	0.442107	0.550491		0	0.1328	0.147509	0.597979	10.3535	2.38514
620900	2011	酒泉市	Jiuquan	0.0788006	0.40996	0.614937		1	0.1328	0.156598	0.660166	10.4388	2.31636
620900	2012	酒泉市	Jiuquan	0.0755591	0.395423	0.657635		1	0.149	0.154774	0.636652	10.617	3.41715
620900	2013	酒泉市	Jiuquan	0.0792672	0.352815	0.651498		4	0.1516	0.150628	0.727251	10.6112	4.03149
620900	2014	酒泉市	Jiuquan	0.0763908	0.309249	0.638607		1	0.1536	0.171951	0.959169	10.5632	5.34163
620900	2015	酒泉市	Jiuquan	0.0752261	0.277131	0.596174		2	0.1628	0.202268	1.21084	10.5192	4.84273
620900	2016	酒泉市	Jiuquan	0.0756314	0.324212	0.682709		5	0.164	0.220851	1.25566	10.5952	3.38912
620900	2017	酒泉市	Jiuquan	0.0842449	0.275324	0.740878		3	0.1654	0.256509	1.36634	10.6464	1.56268
620900	2018	酒泉市	Jiuquan	0.0845823	0.358573	0.772021		4	0.165575	0.229868	1.28421	10.6847	4.50113
620900	2019	酒泉市	Jiuquan	0.0829381	0.453799	0.728406		0	0.165872	0.255011	1.24548	10.7066	6.17276
621000	2007	庆阳市	Qingyang	0.457785	1.04773	1		0	0.7948	0.24131	0.383426	8.7746	4.73564
621000	2008	庆阳市	Qingyang	0.449988	1.05506	0.269126		0	0.8052	0.276517	0.289497	8.93675	5.68481
621000	2009	庆阳市	Qingyang	0.457715	1.16459	0.481008		0	0.8042	0.293941	0.346188	9.15708	6.20762
621000	2010	庆阳市	Qingyang	0.443062	1.00551	0.364018		0	0.7052	0.317826	0.391412	9.25586	6.45789
621000	2011	庆阳市	Qingyang	0.444433	1.03863	0.482126		0	0.7115	0.297425	0.388669	9.40843	6.62764
621000	2012	庆阳市	Qingyang	0.41017	1.03185	0.632111		0	0.7193	0.299959	0.460306	9.55865	6.82325
621000	2013	庆阳市	Qingyang	0.411314	0.607519	0.800663		0	0.737	0.302884	0.557977	9.68398	6.9858
621000	2014	庆阳市	Qingyang	0.405701	0.483394	0.897882		3	0.7469	0.277605	0.669112	9.78415	7.13277
621000	2015	庆阳市	Qingyang	0.401443	0.680528	1		1	0.7559	0.340601	0.95998	9.75728	6.58067
621000	2016	庆阳市	Qingyang	0.398795	0.698842	0.298331		1	0.7885	0.360024	1.07394	9.74911	6.94303
621000	2017	庆阳市	Qingyang	0.40795	0.530516	0.391065		4	0.8145	0.40026	1.15566	9.70244	7.17123
621000	2018	庆阳市	Qingyang	0.409142	1.00252	1		1	0.692333	0.355416	0.969669	9.85236	6.87326
621000	2019	庆阳市	Qingyang	0.41328	1.00126	0.563477		2	0.670323	0.378397	9.6221	9.8875	2.52125
621100	2007	定西市	Dingxi	0.387169	0.721183	1		0	0.0832	0.381012	0.744098	7.93262	6.02388
621100	2008	定西市	Dingxi	0.38653	1.16853	1		0	0.0872	0.50329	0.804149	7.93874	5.96434
621100	2009	定西市	Dingxi	0.383896	1.31022	1		0	0.0897	0.550851	0.881019	8.19071	5.98142
621100	2010	定西市	Dingxi	0.391212	1.01727	1		0	0.0899	0.581452	0.92041	8.27887	5.88706
621100	2011	定西市	Dingxi	0.327821	0.687643	1		0	0.086	0.629634	0.957014	8.37729	5.79267
621100	2012	定西市	Dingxi	0.317873	0.743923	1		1	0.4978	0.665876	1.07244	8.57348	5.79122
621100	2013	定西市	Dingxi	0.307616	1.00667	0.609617		2	0.5006	0.701443	1.24927	8.68065	5.78923
621100	2014	定西市	Dingxi	0.291518	0.452029	0.515205		2	0.558	0.621249	1.47811	8.8222	5.79494
621100	2015	定西市	Dingxi	0.296095	0.403505	0.569931		3	0.5588	0.648879	1.8253	8.94653	5.86769
621100	2016	定西市	Dingxi	0.302759	1.02795	0.694449		4	0.5592	0.605604	2.01222	9.04284	5.88869
621100	2017	定西市	Dingxi	0.307144	0.40909	0.438643		5	0.5819	0.667495	2.20966	9.00557	5.86294
621100	2018	定西市	Dingxi	0.340397	0.273195	1		1	0.58273	0.704373	2.08225	9.04676	5.82279
621100	2019	定西市	Dingxi	0.354432	0.391751	1		0	0.584123	0.625394	1.85247	9.18889	5.80992
621200	2007	陇南市	Longnan	0.607033	1.65361	1		0	0.0756	0.383639	0.608266	8.11446	3.39627
621200	2008	陇南市	Longnan	0.609716	1.12808	0.360585		0.5	0.3643	1.00386	0.822279	8.1503	3.35568
621200	2009	陇南市	Longnan	0.612491	1.01615	0.206348		1	0.378	1.02678	1.0444	8.33664	3.51887
621200	2010	陇南市	Longnan	0.628612	0.699239	1		0	0.38	0.809278	1.04953	8.42513	3.55914
621200	2011	陇南市	Longnan	0.634029	0.673911	1		0	0.3855	0.557107	1.02347	8.49842	5.35609
621200	2012	陇南市	Longnan	0.612082	0.717007	1		0	0.374	0.650704	1.0787	8.62475	5.64114
621200	2013	陇南市	Longnan	0.631413	0.333552	1		1	0.3818	0.64256	1.22895	8.72919	6.33053
621200	2014	陇南市	Longnan	0.511357	0.328632	1		0	0.3955	0.626392	1.43421	8.7844	6.52779
621200	2015	陇南市	Longnan	0.447646	0.35418	1		0	0.4103	0.625232	1.5189	9.03101	6.76136
621200	2016	陇南市	Longnan	0.44734	0.387827	0.504988		0	0.413	0.613273	1.64293	9.11988	6.78239
621200	2017	陇南市	Longnan	0.451203	0.446348	0.302474		1	0.4178	0.659285	1.79208	9.10582	6.7566
621200	2018	陇南市	Longnan	0.592792	0.394927	0.304742		8	0.42125	0.69295	1.73694	9.1633	6.71638
621200	2019	陇南市	Longnan	0.572758	1.00655	0.294276		1	0.4275	0.625909	1.569	9.31731	6.70349
630100	2007	西宁市	Xining	0.267553	0.204083	1		2	0.2202	0.131538	2.10657	9.44493	8.30643
630100	2008	西宁市	Xining	0.256849	0.2058	0.837686		3	0.2316	0.159292	2.03071	9.54125	8.47801
630100	2009	西宁市	Xining	0.256554	0.233577	1		6	0.2491	0.169873	2.34372	9.87813	7.72039
630100	2010	西宁市	Xining	0.249598	0.234448	0.668936		1	0.264	0.17336	2.45445	9.90231	6.53556
630100	2011	西宁市	Xining	0.263935	0.226968	1		8	0.2828	0.194684	2.40469	10.0353	7.9613
630100	2012	西宁市	Xining	0.268718	0.222174	0.693463		12	0.3026	0.217749	2.6525	10.247	7.56078
630100	2013	西宁市	Xining	0.266998	0.216032	0.60528		11	0.3257	0.212124	2.78753	10.2417	7.38598
630100	2014	西宁市	Xining	0.266587	0.213008	0.626433		5	0.3318	0.232821	3.1228	10.4524	6.57807
630100	2015	西宁市	Xining	0.265542	0.194973	0.620828		16	0.3388	0.247455	3.61953	10.5135	8.28517
630100	2016	西宁市	Xining	0.271105	0.199763	0.594181		24	0.3442	0.230582	3.71218	10.5617	8.64869
630100	2017	西宁市	Xining	0.261633	0.178114	0.549565		30	0.3493	0.224432	3.97627	10.5579	8.9772
630100	2018	西宁市	Xining	0.271553	0.166282	0.660044		50	0.354368	0.231245	4.21085	10.5142	8.79574
630100	2019	西宁市	Xining	0.281542	0.167477	0.645816		30	0.35771	0.247021	4.02687	10.5277	8.39975
640100	2007	银川市	Yinchuan	0.296851	0.179792	0.756769		0	0.0541	0.118626	1.94817	9.84714	8.0476
640100	2008	银川市	Yinchuan	0.300254	0.17386	1		7	0.0557	0.122625	1.87718	9.90259	7.74154
640100	2009	银川市	Yinchuan	0.305341	0.171908	1		3	0.0597	0.125398	2.22975	9.99603	7.48937
640100	2010	银川市	Yinchuan	0.302665	0.180007	0.760221		4	0.061	0.155852	2.13285	10.1632	7.78221
640100	2011	银川市	Yinchuan	0.301861	0.169723	0.763149		8	0.0637	0.14924	1.97169	10.2987	9.11977
640100	2012	银川市	Yinchuan	0.299224	0.15779	1		18	0.0747	0.162255	1.98358	10.424	8.12117
640100	2013	银川市	Yinchuan	0.298848	0.151048	1		25	0.0729	0.171084	2.06406	10.5107	8.75158
640100	2014	银川市	Yinchuan	0.296261	0.11776	1		33	0.0756	0.190047	2.29431	10.474	8.09586
640100	2015	银川市	Yinchuan	0.295538	0.116832	0.807878		41	0.0799	0.207025	2.446	10.6717	9.0662
640100	2016	银川市	Yinchuan	0.303022	0.166147	0.945621		60	0.0856	0.204655	2.51997	10.7211	7.51359
640100	2017	银川市	Yinchuan	0.305906	0.177359	0.892297		48	0.0886	0.189561	2.47347	10.7331	7.29559
640100	2018	银川市	Yinchuan	0.305828	0.194716	1		42	0.0894841	0.191049	2.52323	10.7385	8.12537
640100	2019	银川市	Yinchuan	0.308748	0.198896	1		23	0.2746	0.182639	2.71517	10.6978	9.1425
640200	2007	石嘴山市	Shizuishan	0.371189	0.237823	0.433862		1	0.0729	0.132098	0.836103	9.67259	2.82334
640200	2008	石嘴山市	Shizuishan	0.38129	0.235283	0.695334		2	0.0729	0.138741	0.68906	9.81372	3.05032
640200	2009	石嘴山市	Shizuishan	0.396322	0.221986	0.489967		0	0.0761	0.154516	0.842323	9.9734	6.72111
640200	2010	石嘴山市	Shizuishan	0.438663	0.186538	0.796393		1	0.3332	0.205405	0.904454	9.96922	6.34922
640200	2011	石嘴山市	Shizuishan	0.406696	0.185859	1		3	0.3648	0.176692	0.864339	10.0824	5.41847
640200	2012	石嘴山市	Shizuishan	0.394686	0.173719	1		2	0.3953	0.189557	0.885117	10.2042	5.24175
640200	2013	石嘴山市	Shizuishan	0.402074	0.164364	1		1	0.4019	0.186578	0.900913	10.2628	5.02961
640200	2014	石嘴山市	Shizuishan	0.395615	0.157543	1		10	0.4298	0.169184	0.895911	10.3257	5.05674
640200	2015	石嘴山市	Shizuishan	0.364574	0.160306	1		5	0.4096	0.166194	0.880197	10.4188	5.10279
640200	2016	石嘴山市	Shizuishan	0.367082	0.162247	1		10	0.404	0.170904	0.823306	10.4712	5.10975
640200	2017	石嘴山市	Shizuishan	0.376635	0.151925	1		10	0.3549	0.173219	0.881066	10.4557	5.05118
640200	2018	石嘴山市	Shizuishan	0.409412	0.187539	0.953638		2	0.364382	0.165292	0.908945	10.5535	5.03542
640200	2019	石嘴山市	Shizuishan	0.428301	0.180866	1		6	0.362944	0.22825	1.16756	10.367	5.04332
640300	2007	吴忠市	Wuzhong	0.398813	0.245547	1		1	0.8303	0.240359	0.921387	8.89634	8.2359
640300	2008	吴忠市	Wuzhong	0.392846	0.234	1		0	0.7391	0.240252	0.939099	8.92872	8.08481
640300	2009	吴忠市	Wuzhong	0.386879	0.238844	0.617654		0	0.7035	0.313653	1.13836	8.98683	8.08218
640300	2010	吴忠市	Wuzhong	0.388751	0.228951	1		0	0.6202	0.361168	1.12217	9.03531	7.98425
640300	2011	吴忠市	Wuzhong	0.418318	0.217658	0.583966		2	0.5153	0.397721	1.02922	9.15857	7.89221
640300	2012	吴忠市	Wuzhong	0.486986	0.201967	1		1	0.3273	0.444206	0.998276	9.2945	7.89391
640300	2013	吴忠市	Wuzhong	0.416718	0.177756	0.570637		4	0.3437	0.397347	1.04885	9.39574	7.89912
640300	2014	吴忠市	Wuzhong	0.400726	0.168451	0.625183		4	0.3403	0.378032	1.12271	9.49891	7.91515
640300	2015	吴忠市	Wuzhong	0.394373	0.16912	0.637495		7	0.3772	0.387363	1.13875	9.61013	7.95034
640300	2016	吴忠市	Wuzhong	0.389756	0.154873	0.622701		5	0.3772	0.438005	1.131	9.68373	7.94634
640300	2017	吴忠市	Wuzhong	0.384973	0.139516	0.524361		6	0.4623	0.394037	1.15357	9.74531	8.11304
640300	2018	吴忠市	Wuzhong	0.410643	0.150071	0.539822		17	0.325	0.383302	1.15351	9.76239	8.08641
640300	2019	吴忠市	Wuzhong	0.406936	0.156583	0.732704		5	0.344167	0.378167	1.07981	9.84828	8.0837
640400	2007	固原市	Guyuan	0.38267	1.37936	1		0	0.5891	0.498582	0.569823	7.9255	8.84703
640400	2008	固原市	Guyuan	0.374001	1.10251	0.791204		0	0.7311	0.549533	0.462967	8.01416	8.69591
640400	2009	固原市	Guyuan	0.458451	1.26385	0.673232		0	0.6116	0.682386	0.691819	8.14812	8.69328
640400	2010	固原市	Guyuan	0.428351	1.00842	0.657407		0	0.6031	0.756149	0.584732	8.20253	8.59534
640400	2011	固原市	Guyuan	0.432233	0.590609	0.657913		0	0.6441	0.808297	0.792256	8.34371	8.50329
640400	2012	固原市	Guyuan	0.359038	0.400997	0.516045		0	0.6653	0.858249	0.805733	8.52206	8.50499
640400	2013	固原市	Guyuan	0.365871	0.44659	0.405866		0	0.6754	0.816891	0.886231	8.671	8.51019
640400	2014	固原市	Guyuan	0.378162	0.399445	0.458887		0	0.6658	0.822893	0.932271	8.78714	8.52624
640400	2015	固原市	Guyuan	0.398121	0.3382	0.57604		0	0.5676	0.84556	0.950174	8.92226	8.56143
640400	2016	固原市	Guyuan	0.359386	1.01144	0.596705		3	0.4777	0.915507	1.10408	9.01647	8.55742
640400	2017	固原市	Guyuan	0.366156	0.351461	0.477878		1	0.4974	0.836733	1.33095	9.05894	8.48761
640400	2018	固原市	Guyuan	0.38283	0.472436	0.44335		1	0.534684	0.793515	1.27576	9.1479	8.46097
640400	2019	固原市	Guyuan	0.63097	1.43796	0.531645		0	0.535448	0.730048	1.21619	9.23532	7.69757
640500	2007	中卫市	Zhongwei	0.403916	0.276663	1		1	0.3177	0.254604	0.935048	8.66919	0
640500	2008	中卫市	Zhongwei	0.411811	0.295324	1		0	0.3404	0.248262	0.691251	8.72808	0
640500	2009	中卫市	Zhongwei	0.413039	0.304144	1		0	0.3462	0.309849	0.899713	8.88671	0
640500	2010	中卫市	Zhongwei	0.408888	0.33825	0.916751		0	0.3542	0.337295	0.92623	8.96789	0
640500	2011	中卫市	Zhongwei	0.413912	0.288649	0.895897		1	0.3845	0.349827	0.934413	9.11316	0
640500	2012	中卫市	Zhongwei	0.386957	0.226211	1		1	0.3195	0.402429	1.00398	9.23116	0
640500	2013	中卫市	Zhongwei	0.375518	0.231768	1		1	0.323	0.385536	1.10197	9.359	0
640500	2014	中卫市	Zhongwei	0.377471	0.228581	1		3	0.3048	0.35682	1.19648	9.40608	0
640500	2015	中卫市	Zhongwei	0.381287	0.234879	0.748714		0	0.3167	0.374708	1.17406	9.52094	0
640500	2016	中卫市	Zhongwei	0.382488	0.229467	0.380006		4	0.2575	0.421559	1.18935	9.57787	0
640500	2017	中卫市	Zhongwei	0.371661	0.229404	0.383573		6	0.2907	0.418823	1.21695	9.59802	0
640500	2018	中卫市	Zhongwei	0.385591	0.248775	0.438158		12	0.280989	0.403362	1.13031	9.64571	0
640500	2019	中卫市	Zhongwei	0.410222	0.274306	0.723382		4	0.228284	0.394752	1.02824	9.7263	0
650100	2007	乌鲁木齐市	Urumqi	0.223059	0.250989	1		5	0.8339	0.0832829	1.39652	10.232	8.56144
650100	2008	乌鲁木齐市	Urumqi	0.232554	0.27258	1		9	0.9016	0.0973687	1.19304	10.3658	8.90203
650100	2009	乌鲁木齐市	Urumqi	0.230077	0.306688	0.955973		14	0.823	0.122319	1.48638	10.4697	9.18047
650100	2010	乌鲁木齐市	Urumqi	0.228341	0.303899	1		18	0.8148	0.119244	1.55003	10.529	9.15223
650100	2011	乌鲁木齐市	Urumqi	0.224376	0.337019	1		39	0.7572	0.141113	1.5112	10.6546	9.21122
650100	2012	乌鲁木齐市	Urumqi	0.22154	0.339359	0.812251		49	0.8111	0.1475	1.61937	10.7699	9.37672
650100	2013	乌鲁木齐市	Urumqi	0.221757	0.325604	0.772931		73	0.7784	0.160339	1.78787	10.8249	9.50128
650100	2014	乌鲁木齐市	Urumqi	0.221123	0.341815	0.810612		65	0.7466	0.164457	1.82912	10.9173	9.64352
650100	2015	乌鲁木齐市	Urumqi	0.216624	0.38361	1		77	0.2123	0.169728	1.88378	11.0642	9.82981
650100	2016	乌鲁木齐市	Urumqi	0.217512	0.342642	0.907876		104	0.2043	0.169812	2.15016	11.0301	9.67651
650100	2017	乌鲁木齐市	Urumqi	0.217129	0.325177	1		90	0.1929	0.167939	2.28363	11.2446	5.88972
650100	2018	乌鲁木齐市	Urumqi	0.213769	0.408908	1		90	0.187382	0.21285	2.25243	11.2972	4.36849
650100	2019	乌鲁木齐市	Urumqi	0.206168	0.463958	1		99	0.415336	0.18174	2.28403	11.3717	5.95333
650200	2007	克拉玛依市	Karamay	1.5	0.295999	0.727594		0	0.6835	0.083134	0.0966865	11.6455	1.20891
650200	2008	克拉玛依市	Karamay	0.555642	0.33663	0.702122		1	0.6718	0.070398	0.0753187	11.7422	5.62806
650200	2009	克拉玛依市	Karamay	0.185323	0.264622	0.736542		1	0.6584	0.0889363	0.296125	11.4591	6.37066
650200	2010	克拉玛依市	Karamay	0.176975	0.330399	0.791412		2	0.6099	0.0769957	0.211769	11.7654	6.64
650200	2011	克拉玛依市	Karamay	0.176015	0.325388	0.729377		1	0.6546	0.0789628	0.165491	11.7955	6.84506
650200	2012	克拉玛依市	Karamay	0.164286	0.290375	0.731301		3	0.6324	0.0865608	0.175642	11.79	6.95981
650200	2013	克拉玛依市	Karamay	0.155975	0.281395	0.601217		4	0.569	0.0935536	0.379562	11.8131	6.95375
650200	2014	克拉玛依市	Karamay	0.143307	0.274981	0.615099		10	0.5244	0.110738	0.492122	11.7746	6.54581
650200	2015	克拉玛依市	Karamay	0.155587	0.218209	1		17	0.5185	0.142453	0.809834	11.8201	5.93537
650200	2016	克拉玛依市	Karamay	0.145325	0.236651	1		15	0.4979	0.160328	0.957321	11.8437	0.852268
650200	2017	克拉玛依市	Karamay	0.177663	0.271225	1		14	0.5549	0.149482	0.715603	11.9182	5.66813
650200	2018	克拉玛依市	Karamay	0.144407	0.31722	1		11	0.595787	0.14696	0.682702	12.0271	5.58977
650200	2019	克拉玛依市	Karamay	0.16459	0.423231	1		8	0.593135	0.123406	0.775434	12.1077	5.59025
